# Supplementary material for: High throughput platform technology for rapid target identification in personalized phage therapy
Source: Nat Commun. 2024 Jul 11;15:5626. doi: 10.1038/s41467-024-49710-2 (PMC11239838; doi:10.1038/s41467-024-49710-2)
Supplement: Supplementary file 4 — Source data file [file 41467_2024_49710_MOESM4_ESM.xlsx]

## Sheet: Fig. 1d
P32-Experiment 1																																						P32-Experiment 2
Time (min)	MOI = 10						MOI = 1						MOI = 0.1						MOI = 0.01						MOI = 0.001						Uninfected Pa							Time (min)	MOI = 10						MOI = 1
0	0.010583	0.011583	0.012583	0.013583	0.010583	0.013583	0.014	0.014583	0.011583	0.013583	0.012583	0.011583	0.015583	0.014583	0.012583	0.013583	0.014583	0.013583	0.017583	0.021583	0.026583	0.014583	0.016583	0.013583	0.015583	0.012583	0.018583	0.013583	0.013583	0.013583	0.014583	0.015583	0.018583	0.013583	0.019583	0.015583		0	0.012833	0.014833	0.014833	0.015833	0.012833	0.015833	0.015833	0.014833	0.015833	0.013833	0.013833
5	0.01325	0.01725	0.01525	0.01425	0.01425	0.01425	0.019	0.02025	0.01625	0.01825	0.01725	0.01725	0.02225	0.01825	0.01925	0.01825	0.01925	0.01725	0.02025	0.02225	0.02925	0.01925	0.01925	0.01825	0.01725	0.01625	0.02025	0.01725	0.01725	0.01825	0.02025	0.02125	0.02025	0.02125	0.02025	0.02025		5	0.017333	0.017333	0.016333	0.017333	0.017333	0.017333	0.017333	0.017333	0.017333	0.016333	0.015333
10	0.015417	0.018417	0.016417	0.015417	0.014417	0.015417	0.022	0.023417	0.019417	0.021417	0.019417	0.019417	0.025417	0.024417	0.023417	0.022417	0.023417	0.021417	0.024417	0.028417	0.033417	0.022417	0.023417	0.023417	0.021417	0.020417	0.027417	0.021417	0.022417	0.022417	0.024417	0.026417	0.025417	0.026417	0.024417	0.024417		10	0.019833	0.019833	0.018833	0.018833	0.018833	0.019833	0.019833	0.021833	0.019833	0.018833	0.016833
15	0.016333	0.019333	0.017333	0.016333	0.016333	0.016333	0.026	0.026333	0.021333	0.025333	0.022333	0.023333	0.030333	0.028333	0.027333	0.027333	0.028333	0.026333	0.027333	0.033333	0.037333	0.026333	0.027333	0.026333	0.027333	0.024333	0.029333	0.025333	0.027333	0.026333	0.028333	0.030333	0.030333	0.031333	0.028333	0.028333		15	0.024083	0.024083	0.021083	0.022083	0.021083	0.021083	0.026083	0.026083	0.024083	0.022083	0.020083
20	0.017167	0.017167	0.019167	0.017167	0.018167	0.018167	0.028	0.030167	0.025167	0.028167	0.026167	0.027167	0.035167	0.034167	0.033167	0.032167	0.033167	0.031167	0.032167	0.035167	0.043167	0.031167	0.032167	0.031167	0.031167	0.029167	0.035167	0.030167	0.032167	0.031167	0.033167	0.035167	0.035167	0.037167	0.033167	0.033167		20	0.02525	0.03025	0.02425	0.02425	0.02425	0.02425	0.02825	0.02925	0.02725	0.02725	0.02425
25	0.017	0.018	0.02	0.018	0.018	0.018	0.03	0.032	0.027	0.03	0.028	0.029	0.041	0.041	0.038	0.037	0.038	0.036	0.037	0.04	0.046	0.036	0.037	0.036	0.037	0.034	0.041	0.036	0.038	0.036	0.039	0.041	0.042	0.043	0.038	0.038		25	0.0285	0.0295	0.0275	0.0295	0.0275	0.0275	0.0335	0.0355	0.0325	0.0325	0.0285
30	0.018583	0.018583	0.020583	0.018583	0.018583	0.018583	0.032	0.033583	0.028583	0.032583	0.029583	0.029583	0.046583	0.045583	0.043583	0.042583	0.043583	0.041583	0.041583	0.045583	0.050583	0.041583	0.042583	0.041583	0.042583	0.039583	0.046583	0.041583	0.043583	0.041583	0.044583	0.047583	0.048583	0.050583	0.043583	0.043583		30	0.031417	0.031417	0.031417	0.030417	0.030417	0.031417	0.038417	0.040417	0.037417	0.037417	0.034417
35	0.019667	0.019667	0.021667	0.019667	0.019667	0.020667	0.035	0.037667	0.031667	0.035667	0.031667	0.032667	0.052667	0.050667	0.048667	0.047667	0.048667	0.046667	0.048667	0.051667	0.055667	0.047667	0.048667	0.047667	0.049667	0.045667	0.052667	0.047667	0.050667	0.048667	0.052667	0.054667	0.055667	0.057667	0.049667	0.050667		35	0.035583	0.034583	0.033583	0.033583	0.033583	0.034583	0.044583	0.046583	0.043583	0.043583	0.037583
40	0.0205	0.0215	0.0225	0.0205	0.0215	0.0215	0.038	0.0405	0.0335	0.0385	0.0345	0.0365	0.0575	0.0575	0.0555	0.0545	0.0535	0.0525	0.0535	0.0575	0.0635	0.0545	0.0555	0.0535	0.0565	0.0515	0.0585	0.0535	0.0575	0.0545	0.0585	0.0615	0.0635	0.0655	0.0555	0.0575		40	0.038417	0.037417	0.037417	0.035417	0.037417	0.036417	0.050417	0.053417	0.049417	0.051417	0.043417
45	0.022167	0.022167	0.024167	0.022167	0.022167	0.022167	0.04	0.043167	0.036167	0.041167	0.037167	0.039167	0.063167	0.061167	0.059167	0.060167	0.059167	0.057167	0.060167	0.064167	0.069167	0.060167	0.062167	0.060167	0.064167	0.058167	0.066167	0.061167	0.065167	0.062167	0.065167	0.069167	0.071167	0.073167	0.062167	0.064167		45	0.03925	0.03825	0.03825	0.03625	0.03825	0.03725	0.05825	0.05925	0.05525	0.05525	0.04825
50	0.023833	0.023833	0.024833	0.022833	0.023833	0.023833	0.042	0.044833	0.038833	0.042833	0.039833	0.040833	0.067833	0.066833	0.063833	0.064833	0.062833	0.061833	0.065833	0.070833	0.075833	0.066833	0.067833	0.066833	0.070833	0.067833	0.073833	0.067833	0.072833	0.068833	0.072833	0.076833	0.079833	0.082833	0.069833	0.070833		50	0.042333	0.041333	0.040333	0.038333	0.040333	0.039333	0.061333	0.064333	0.058333	0.059333	0.053333
55	0.024833	0.024833	0.026833	0.024833	0.024833	0.024833	0.045	0.047833	0.040833	0.044833	0.041833	0.042833	0.073833	0.071833	0.068833	0.070833	0.067833	0.067833	0.072833	0.076833	0.083833	0.073833	0.075833	0.074833	0.081833	0.073833	0.081833	0.075833	0.081833	0.077833	0.081833	0.084833	0.088833	0.091833	0.077833	0.078833		55	0.044167	0.043167	0.042167	0.041167	0.041167	0.041167	0.065167	0.069167	0.064167	0.065167	0.057167
60	0.025833	0.025833	0.027833	0.025833	0.025833	0.025833	0.048	0.049833	0.042833	0.046833	0.043833	0.044833	0.078833	0.077833	0.073833	0.075833	0.072833	0.072833	0.079833	0.085833	0.090833	0.081833	0.082833	0.082833	0.087833	0.081833	0.089833	0.084833	0.090833	0.085833	0.090833	0.094833	0.098833	0.101833	0.085833	0.087833		60	0.045833	0.045833	0.044833	0.042833	0.043833	0.042833	0.069833	0.074833	0.068833	0.069833	0.060833
65	0.02725	0.02725	0.02925	0.02725	0.02725	0.02725	0.05	0.05225	0.04525	0.04925	0.04525	0.04725	0.08325	0.08225	0.07825	0.08025	0.07825	0.07725	0.08725	0.09425	0.09725	0.08925	0.09025	0.09225	0.09625	0.08925	0.09925	0.09225	0.10025	0.09525	0.10025	0.10425	0.10825	0.11225	0.09425	0.09625		65	0.04875	0.04675	0.04675	0.04475	0.04575	0.04475	0.07475	0.07975	0.07275	0.07475	0.06575
70	0.02825	0.02825	0.03025	0.02825	0.02825	0.02825	0.052	0.05425	0.04725	0.05125	0.04825	0.04925	0.08925	0.08725	0.08325	0.08525	0.08225	0.08225	0.09425	0.09925	0.10625	0.09625	0.09825	0.09825	0.10625	0.10225	0.10925	0.10225	0.11025	0.10425	0.11025	0.11525	0.12025	0.12525	0.10325	0.10625		70	0.050667	0.048667	0.048667	0.046667	0.047667	0.046667	0.079667	0.083667	0.076667	0.077667	0.068667
75	0.03	0.03	0.031	0.03	0.03	0.03	0.054	0.057	0.049	0.054	0.05	0.052	0.094	0.093	0.088	0.09	0.087	0.087	0.101	0.106	0.113	0.104	0.105	0.107	0.115	0.108	0.118	0.111	0.121	0.115	0.122	0.127	0.132	0.136	0.113	0.116		75	0.053417	0.051417	0.050417	0.049417	0.049417	0.049417	0.084417	0.088417	0.081417	0.082417	0.073417
80	0.030833	0.031833	0.032833	0.030833	0.030833	0.030833	0.057	0.059833	0.051833	0.055833	0.052833	0.053833	0.098833	0.096833	0.092833	0.094833	0.091833	0.091833	0.108833	0.111833	0.120833	0.110833	0.112833	0.113833	0.125833	0.117833	0.128833	0.121833	0.131833	0.125833	0.133833	0.138833	0.144833	0.148833	0.123833	0.126833		80	0.055417	0.053417	0.052417	0.051417	0.052417	0.050417	0.088417	0.092417	0.085417	0.086417	0.076417
85	0.032583	0.032583	0.034583	0.031583	0.032583	0.032583	0.06	0.061583	0.053583	0.058583	0.054583	0.056583	0.103583	0.100583	0.097583	0.099583	0.095583	0.095583	0.114583	0.118583	0.126583	0.118583	0.120583	0.121583	0.136583	0.132583	0.141583	0.131583	0.142583	0.135583	0.146583	0.151583	0.159583	0.162583	0.135583	0.138583		85	0.057333	0.055333	0.055333	0.053333	0.054333	0.053333	0.092333	0.097333	0.089333	0.090333	0.080333
90	0.033667	0.033667	0.034667	0.033667	0.033667	0.033667	0.062	0.063667	0.055667	0.060667	0.056667	0.058667	0.108667	0.104667	0.101667	0.104667	0.099667	0.100667	0.121667	0.125667	0.135667	0.124667	0.127667	0.128667	0.145667	0.140667	0.152667	0.141667	0.153667	0.147667	0.158667	0.163667	0.172667	0.178667	0.147667	0.150667		90	0.06025	0.05725	0.05725	0.05525	0.05625	0.05525	0.09725	0.10125	0.09425	0.09425	0.08425
95	0.034667	0.035667	0.037667	0.034667	0.034667	0.035667	0.063	0.066667	0.058667	0.062667	0.058667	0.060667	0.112667	0.109667	0.105667	0.108667	0.103667	0.104667	0.128667	0.132667	0.141667	0.132667	0.134667	0.136667	0.155667	0.149667	0.161667	0.152667	0.163667	0.157667	0.173667	0.179667	0.187667	0.192667	0.160667	0.162667		95	0.062167	0.059167	0.059167	0.057167	0.058167	0.057167	0.101167	0.106167	0.097167	0.098167	0.088167
100	0.036417	0.036417	0.037417	0.035417	0.035417	0.036417	0.065	0.068417	0.060417	0.064417	0.061417	0.062417	0.116417	0.113417	0.109417	0.111417	0.107417	0.108417	0.134417	0.137417	0.144417	0.138417	0.141417	0.143417	0.165417	0.159417	0.169417	0.162417	0.175417	0.168417	0.187417	0.193417	0.203417	0.209417	0.172417	0.175417		100	0.064	0.062	0.061	0.059	0.061	0.059	0.105	0.11	0.101	0.103	0.092
105	0.037333	0.037333	0.039333	0.037333	0.037333	0.037333	0.068	0.070333	0.062333	0.067333	0.063333	0.065333	0.120333	0.117333	0.113333	0.115333	0.111333	0.112333	0.141333	0.143333	0.151333	0.144333	0.148333	0.149333	0.175333	0.168333	0.179333	0.172333	0.185333	0.181333	0.203333	0.209333	0.220333	0.225333	0.186333	0.189333		105	0.065917	0.063917	0.062917	0.060917	0.062917	0.060917	0.108917	0.112917	0.104917	0.105917	0.095917
110	0.038083	0.039083	0.040083	0.038083	0.038083	0.038083	0.07	0.072083	0.064083	0.069083	0.065083	0.067083	0.124083	0.120083	0.117083	0.119083	0.115083	0.115083	0.146083	0.149083	0.160083	0.149083	0.152083	0.154083	0.184083	0.178083	0.188083	0.182083	0.195083	0.190083	0.218083	0.225083	0.237083	0.244083	0.200083	0.203083		110	0.067833	0.065833	0.064833	0.062833	0.064833	0.062833	0.112833	0.116833	0.108833	0.109833	0.098833
115	0.039083	0.040083	0.041083	0.039083	0.039083	0.040083	0.072	0.074083	0.066083	0.071083	0.067083	0.069083	0.128083	0.124083	0.120083	0.122083	0.118083	0.119083	0.152083	0.154083	0.165083	0.155083	0.157083	0.160083	0.193083	0.186083	0.198083	0.190083	0.204083	0.199083	0.236083	0.241083	0.255083	0.261083	0.214083	0.218083		115	0.069667	0.067667	0.066667	0.064667	0.065667	0.064667	0.116667	0.120667	0.112667	0.113667	0.101667
120	0.039917	0.040917	0.041917	0.039917	0.039917	0.039917	0.073	0.075917	0.066917	0.071917	0.068917	0.070917	0.130917	0.126917	0.122917	0.124917	0.120917	0.121917	0.155917	0.158917	0.169917	0.159917	0.161917	0.164917	0.200917	0.194917	0.204917	0.198917	0.212917	0.206917	0.252917	0.257917	0.272917	0.279917	0.229917	0.232917		120	0.07175	0.06975	0.06875	0.06675	0.06775	0.06775	0.11975	0.12475	0.11575	0.11675	0.10575
125	0.040833	0.041833	0.042833	0.040833	0.041833	0.041833	0.076	0.077833	0.068833	0.073833	0.070833	0.072833	0.133833	0.129833	0.126833	0.127833	0.124833	0.124833	0.160833	0.163833	0.173833	0.164833	0.165833	0.169833	0.208833	0.201833	0.213833	0.205833	0.219833	0.214833	0.270833	0.278833	0.292833	0.301833	0.245833	0.249833		125	0.073583	0.071583	0.070583	0.068583	0.069583	0.068583	0.122583	0.127583	0.118583	0.119583	0.108583
130	0.041667	0.042667	0.043667	0.041667	0.041667	0.042667	0.078	0.079667	0.070667	0.075667	0.071667	0.074667	0.136667	0.131667	0.128667	0.130667	0.127667	0.127667	0.164667	0.167667	0.178667	0.168667	0.169667	0.172667	0.214667	0.208667	0.219667	0.212667	0.226667	0.220667	0.290667	0.297667	0.313667	0.322667	0.274667	0.265667		130	0.074417	0.072417	0.071417	0.069417	0.071417	0.071417	0.126417	0.130417	0.122417	0.122417	0.111417
135	0.042667	0.043667	0.044667	0.042667	0.043667	0.043667	0.08	0.081667	0.072667	0.077667	0.073667	0.075667	0.139667	0.134667	0.131667	0.133667	0.130667	0.130667	0.169667	0.171667	0.183667	0.173667	0.174667	0.177667	0.220667	0.215667	0.225667	0.218667	0.231667	0.226667	0.311667	0.317667	0.334667	0.346667	0.279667	0.282667		135	0.076333	0.074333	0.073333	0.071333	0.072333	0.071333	0.129333	0.132333	0.125333	0.126333	0.114333
140	0.043417	0.044417	0.045417	0.044417	0.044417	0.044417	0.08	0.082417	0.073417	0.079417	0.075417	0.077417	0.142417	0.137417	0.134417	0.136417	0.132417	0.133417	0.174417	0.176417	0.186417	0.177417	0.178417	0.181417	0.226417	0.220417	0.231417	0.224417	0.237417	0.232417	0.332417	0.339417	0.357417	0.370417	0.298417	0.301417		140	0.078333	0.078333	0.075333	0.072333	0.074333	0.072333	0.132333	0.136333	0.127333	0.128333	0.117333
145	0.04475	0.04575	0.04675	0.04575	0.04575	0.04575	0.082	0.08475	0.07575	0.08175	0.07775	0.07975	0.14575	0.13975	0.13775	0.13975	0.13575	0.13575	0.17875	0.18075	0.19175	0.18175	0.18175	0.18575	0.23275	0.22475	0.23775	0.23075	0.24275	0.23775	0.35575	0.36275	0.38175	0.39575	0.31675	0.32075		145	0.082333	0.077333	0.076333	0.074333	0.076333	0.074333	0.134333	0.138333	0.131333	0.131333	0.120333
150	0.0455	0.0465	0.0475	0.0465	0.0465	0.0465	0.084	0.0865	0.0775	0.0825	0.0795	0.0815	0.1475	0.1425	0.1405	0.1415	0.1385	0.1385	0.1825	0.1845	0.1955	0.1855	0.1855	0.1895	0.2385	0.2305	0.2445	0.2355	0.2475	0.2425	0.3785	0.3845	0.4045	0.4215	0.3365	0.3415		150	0.081333	0.079333	0.078333	0.076333	0.077333	0.075333	0.137333	0.141333	0.133333	0.134333	0.123333
155	0.046417	0.047417	0.048417	0.047417	0.046417	0.047417	0.085	0.088417	0.078417	0.084417	0.080417	0.082417	0.150417	0.145417	0.142417	0.144417	0.141417	0.140417	0.186417	0.189417	0.199417	0.190417	0.189417	0.193417	0.243417	0.236417	0.248417	0.241417	0.252417	0.247417	0.403417	0.410417	0.429417	0.448417	0.357417	0.362417		155	0.082333	0.082333	0.079333	0.077333	0.079333	0.077333	0.140333	0.144333	0.136333	0.136333	0.125333
160	0.047417	0.048417	0.049417	0.047417	0.047417	0.048417	0.087	0.089417	0.080417	0.085417	0.082417	0.084417	0.152417	0.147417	0.144417	0.147417	0.143417	0.143417	0.190417	0.192417	0.205417	0.193417	0.193417	0.196417	0.249417	0.241417	0.253417	0.245417	0.257417	0.252417	0.429417	0.438417	0.458417	0.479417	0.380417	0.384417		160	0.084333	0.082333	0.081333	0.079333	0.080333	0.079333	0.142333	0.146333	0.139333	0.139333	0.128333
165	0.048583	0.049583	0.050583	0.049583	0.048583	0.049583	0.088	0.090583	0.081583	0.087583	0.083583	0.086583	0.155583	0.149583	0.147583	0.149583	0.146583	0.145583	0.193583	0.196583	0.207583	0.197583	0.196583	0.200583	0.253583	0.245583	0.258583	0.250583	0.262583	0.256583	0.446583	0.455583	0.491583	0.523583	0.401583	0.407583		165	0.085333	0.084333	0.082333	0.080333	0.082333	0.080333	0.145333	0.149333	0.141333	0.142333	0.130333
170	0.049333	0.050333	0.051333	0.049333	0.049333	0.050333	0.09	0.092333	0.083333	0.088333	0.085333	0.087333	0.157333	0.151333	0.149333	0.151333	0.148333	0.147333	0.197333	0.200333	0.210333	0.201333	0.199333	0.203333	0.259333	0.250333	0.263333	0.255333	0.267333	0.261333	0.475333	0.487333	0.529333	0.557333	0.420333	0.427333		170	0.087333	0.085333	0.083333	0.082333	0.083333	0.081333	0.147333	0.151333	0.143333	0.144333	0.133333
175	0.0505	0.0515	0.0525	0.0505	0.0505	0.0515	0.091	0.0945	0.0845	0.0905	0.0865	0.0895	0.1595	0.1535	0.1515	0.1535	0.1505	0.1505	0.2015	0.2035	0.2125	0.2045	0.2025	0.2065	0.2635	0.2555	0.2675	0.2595	0.2715	0.2645	0.5125	0.5215	0.5595	0.5955	0.4525	0.4605		175	0.088333	0.086333	0.085333	0.083333	0.084333	0.083333	0.150333	0.154333	0.146333	0.146333	0.135333
180	0.050583	0.052583	0.052583	0.051583	0.051583	0.052583	0.092	0.094583	0.086583	0.091583	0.087583	0.090583	0.162583	0.156583	0.154583	0.155583	0.153583	0.152583	0.204583	0.207583	0.216583	0.207583	0.205583	0.209583	0.268583	0.259583	0.273583	0.264583	0.275583	0.269583	0.546583	0.555583	0.594583	0.631583	0.480583	0.487583		180	0.0895	0.0875	0.0865	0.0845	0.0865	0.0845	0.1525	0.1555	0.1495	0.1485	0.1385
185	0.0515	0.0535	0.0535	0.0525	0.0515	0.0535	0.094	0.0965	0.0875	0.0925	0.0895	0.0915	0.1645	0.1575	0.1565	0.1575	0.1555	0.1545	0.2075	0.2105	0.2195	0.2115	0.2085	0.2135	0.2735	0.2645	0.2765	0.2695	0.2795	0.2735	0.5815	0.5875	0.6235	0.6625	0.5075	0.5195		185	0.090583	0.088583	0.087583	0.085583	0.087583	0.085583	0.154583	0.158583	0.150583	0.150583	0.140583
190	0.0525	0.0535	0.0545	0.0535	0.0525	0.0535	0.095	0.0975	0.0885	0.0945	0.0905	0.0935	0.1665	0.1605	0.1585	0.1595	0.1565	0.1565	0.2105	0.2135	0.2235	0.2145	0.2115	0.2155	0.2775	0.2685	0.2815	0.2725	0.2835	0.2775	0.6405	0.6325	0.6735	0.7125	0.5305	0.5445		190	0.091583	0.090583	0.088583	0.087583	0.088583	0.086583	0.156583	0.160583	0.152583	0.154583	0.142583
195	0.052583	0.054583	0.054583	0.053583	0.053583	0.054583	0.096	0.098583	0.089583	0.095583	0.091583	0.094583	0.168583	0.161583	0.160583	0.162583	0.159583	0.157583	0.213583	0.217583	0.226583	0.217583	0.214583	0.218583	0.282583	0.280583	0.285583	0.277583	0.288583	0.280583	0.667583	0.668583	0.708583	0.747583	0.563583	0.573583		195	0.092583	0.091583	0.089583	0.088583	0.089583	0.088583	0.158583	0.162583	0.155583	0.155583	0.144583
200	0.0535	0.0555	0.0555	0.0545	0.0535	0.0555	0.097	0.1005	0.0905	0.0975	0.0935	0.0955	0.1705	0.1635	0.1625	0.1645	0.1605	0.1605	0.2175	0.2205	0.2315	0.2205	0.2165	0.2215	0.2865	0.2765	0.2895	0.2805	0.2915	0.2845	0.7005	0.6995	0.7525	0.7945	0.5955	0.6095		200	0.094583	0.092583	0.090583	0.089583	0.090583	0.089583	0.159583	0.164583	0.157583	0.158583	0.146583
205	0.053667	0.055667	0.056667	0.055667	0.054667	0.056667	0.098	0.101667	0.092667	0.098667	0.094667	0.097667	0.171667	0.164667	0.164667	0.165667	0.162667	0.161667	0.219667	0.223667	0.231667	0.223667	0.219667	0.223667	0.290667	0.280667	0.293667	0.284667	0.294667	0.287667	0.741667	0.741667	0.800667	0.841667	0.641667	0.647667		205	0.095583	0.093583	0.091583	0.090583	0.091583	0.090583	0.161583	0.166583	0.158583	0.159583	0.148583
210	0.054417	0.056417	0.057417	0.055417	0.055417	0.056417	0.1	0.102417	0.093417	0.099417	0.095417	0.098417	0.173417	0.166417	0.166417	0.167417	0.164417	0.163417	0.222417	0.226417	0.236417	0.226417	0.221417	0.226417	0.294417	0.284417	0.297417	0.288417	0.298417	0.291417	0.781417	0.785417	0.839417	0.883417	0.667417	0.680417		210	0.096667	0.094667	0.092667	0.091667	0.092667	0.091667	0.163667	0.167667	0.160667	0.161667	0.150667
215	0.054417	0.057417	0.057417	0.056417	0.055417	0.057417	0.101	0.103417	0.094417	0.100417	0.096417	0.099417	0.174417	0.168417	0.167417	0.168417	0.166417	0.164417	0.225417	0.228417	0.237417	0.228417	0.223417	0.228417	0.298417	0.287417	0.301417	0.291417	0.301417	0.294417	0.841417	0.824417	0.877417	0.925417	0.727417	0.716417		215	0.097833	0.099833	0.093833	0.092833	0.093833	0.092833	0.165833	0.170833	0.163833	0.162833	0.151833
220	0.0555	0.0575	0.0585	0.0575	0.0565	0.0585	0.102	0.1045	0.0955	0.1015	0.0985	0.1005	0.1765	0.1695	0.1695	0.1695	0.1685	0.1665	0.2275	0.2305	0.2405	0.2315	0.2265	0.2315	0.3015	0.2915	0.3035	0.2955	0.3045	0.2965	0.8865	0.8765	0.9215	0.9645	0.7685	0.7495		220	0.09875	0.09675	0.09475	0.09375	0.09475	0.09375	0.16675	0.17175	0.16475	0.16475	0.15375
225	0.056583	0.064583	0.058583	0.057583	0.056583	0.058583	0.103	0.105583	0.096583	0.102583	0.099583	0.101583	0.178583	0.170583	0.170583	0.172583	0.169583	0.167583	0.230583	0.233583	0.241583	0.233583	0.228583	0.233583	0.305583	0.294583	0.307583	0.297583	0.307583	0.299583	0.921583	0.918583	0.974583	1.01258	0.785583	0.795583		225	0.098833	0.097833	0.095833	0.094833	0.095833	0.094833	0.168833	0.172833	0.165833	0.166833	0.155833
230	0.0565	0.0595	0.0595	0.0585	0.0575	0.0595	0.104	0.1065	0.0975	0.1035	0.1005	0.1035	0.1795	0.1725	0.1735	0.1725	0.1715	0.1695	0.2335	0.2355	0.2465	0.2355	0.2295	0.2355	0.3085	0.2975	0.3105	0.3015	0.3095	0.3015	0.9765	0.9675	1.0015	1.0445	0.8505	0.8405		230	0.099833	0.098833	0.096833	0.101833	0.096833	0.095833	0.169833	0.174833	0.167833	0.167833	0.157833
235	0.057583	0.059583	0.060583	0.059583	0.058583	0.060583	0.105	0.107583	0.098583	0.104583	0.101583	0.103583	0.180583	0.172583	0.174583	0.174583	0.172583	0.171583	0.242583	0.238583	0.249583	0.238583	0.231583	0.237583	0.311583	0.300583	0.313583	0.303583	0.312583	0.306583	1.02758	1.01258	1.04358	1.08358	0.889583	0.896583		235	0.101083	0.100083	0.098083	0.097083	0.098083	0.099083	0.172083	0.176083	0.170083	0.170083	0.159083
240	0.05775	0.06075	0.06075	0.06075	0.05875	0.06075	0.106	0.10875	0.09975	0.10575	0.10275	0.10575	0.18275	0.17475	0.17575	0.17575	0.17475	0.17175	0.23775	0.24075	0.25175	0.24075	0.23375	0.23975	0.31475	0.30375	0.31675	0.30675	0.31575	0.30775	1.05675	1.04075	1.07775	1.11575	0.92175	0.93275		240	0.101833	0.100833	0.098833	0.097833	0.098833	0.097833	0.172833	0.176833	0.170833	0.170833	0.160833
245	0.0585	0.0615	0.0615	0.0605	0.0595	0.0615	0.107	0.1095	0.1005	0.1065	0.1035	0.1055	0.1845	0.1755	0.1765	0.1765	0.1755	0.1735	0.2395	0.2425	0.2515	0.2425	0.2355	0.2405	0.3165	0.3065	0.3195	0.3095	0.3175	0.3095	1.0875	1.0745	1.0925	1.1305	0.9745	0.9695		245	0.103167	0.102167	0.099167	0.099167	0.099167	0.099167	0.174167	0.179167	0.172167	0.173167	0.162167
250	0.058833	0.061833	0.061833	0.061833	0.059833	0.061833	0.108	0.109833	0.101833	0.107833	0.104833	0.107833	0.184833	0.176833	0.180833	0.178833	0.176833	0.174833	0.241833	0.244833	0.254833	0.244833	0.237833	0.242833	0.319833	0.309833	0.321833	0.311833	0.319833	0.311833	1.11083	1.10183	1.10983	1.13983	1.01883	1.02483		250	0.10425	0.10225	0.10025	0.09925	0.10025	0.10025	0.17525	0.18025	0.17425	0.17425	0.16425
255	0.058833	0.061833	0.061833	0.061833	0.059833	0.062833	0.109	0.110833	0.101833	0.108833	0.104833	0.107833	0.185833	0.176833	0.179833	0.179833	0.177833	0.175833	0.243833	0.246833	0.256833	0.246833	0.238833	0.244833	0.322833	0.311833	0.324833	0.313833	0.321833	0.313833	1.11383	1.10883	1.11183	1.14183	1.06083	1.06083		255	0.11	0.104	0.101	0.1	0.101	0.101	0.177	0.181	0.175	0.176	0.165
260	0.058833	0.062833	0.062833	0.062833	0.060833	0.062833	0.109	0.111833	0.102833	0.109833	0.105833	0.109833	0.186833	0.177833	0.180833	0.180833	0.179833	0.176833	0.244833	0.248833	0.257833	0.248833	0.240833	0.245833	0.324833	0.314833	0.327833	0.316833	0.323833	0.315833	1.11683	1.11283	1.11383	1.14883	1.08583	1.09683		260	0.10525	0.10425	0.10225	0.10125	0.10225	0.10125	0.17825	0.18225	0.17725	0.17725	0.16725
265	0.059917	0.063917	0.062917	0.062917	0.060917	0.063917	0.11	0.112917	0.103917	0.110917	0.109917	0.109917	0.187917	0.180917	0.181917	0.181917	0.180917	0.177917	0.246917	0.250917	0.260917	0.249917	0.241917	0.246917	0.327917	0.316917	0.329917	0.318917	0.325917	0.316917	1.11492	1.11792	1.11392	1.14692	1.11392	1.11292		265	0.105333	0.105333	0.102333	0.102333	0.108333	0.102333	0.179333	0.184333	0.178333	0.178333	0.168333
270	0.06	0.064	0.064	0.064	0.062	0.064	0.112	0.114	0.105	0.111	0.108	0.111	0.189	0.18	0.183	0.182	0.182	0.179	0.249	0.253	0.27	0.252	0.243	0.249	0.33	0.318	0.331	0.321	0.328	0.319	1.119	1.122	1.119	1.154	1.121	1.127		270	0.105333	0.105333	0.103333	0.103333	0.103333	0.103333	0.180333	0.184333	0.179333	0.179333	0.169333
275	0.061083	0.065083	0.064083	0.064083	0.062083	0.065083	0.112	0.114083	0.105083	0.112083	0.109083	0.112083	0.190083	0.181083	0.184083	0.184083	0.183083	0.180083	0.251083	0.254083	0.274083	0.254083	0.244083	0.250083	0.332083	0.321083	0.333083	0.323083	0.330083	0.320083	1.12508	1.12508	1.12308	1.15808	1.12308	1.13308		275	0.106417	0.106417	0.103417	0.103417	0.103417	0.106417	0.182417	0.186417	0.180417	0.181417	0.170417
280	0.061083	0.065083	0.065083	0.065083	0.063083	0.065083	0.112	0.115083	0.106083	0.113083	0.110083	0.112083	0.191083	0.182083	0.185083	0.184083	0.184083	0.181083	0.252083	0.256083	0.272083	0.255083	0.245083	0.252083	0.335083	0.322083	0.335083	0.324083	0.331083	0.322083	1.12408	1.12408	1.12808	1.16108	1.12508	1.13408		280	0.107583	0.107583	0.104583	0.104583	0.104583	0.104583	0.182583	0.187583	0.182583	0.182583	0.172583
285	0.06125	0.06625	0.06525	0.06525	0.06325	0.06625	0.114	0.11625	0.10725	0.11425	0.11125	0.11825	0.19225	0.18325	0.18625	0.18525	0.18525	0.18225	0.25325	0.25825	0.26525	0.25725	0.24625	0.25325	0.33625	0.32425	0.33725	0.32625	0.33325	0.32425	1.12425	1.12725	1.13825	1.16525	1.13125	1.14025		285	0.107583	0.107583	0.104583	0.105583	0.104583	0.113583	0.183583	0.187583	0.183583	0.183583	0.173583
290	0.062167	0.066167	0.065167	0.066167	0.063167	0.066167	0.114	0.117167	0.108167	0.114167	0.111167	0.114167	0.193167	0.183167	0.187167	0.186167	0.186167	0.182167	0.255167	0.259167	0.269167	0.258167	0.247167	0.253167	0.338167	0.326167	0.339167	0.328167	0.334167	0.324167	1.12417	1.13617	1.13217	1.17617	1.13117	1.14517		290	0.10775	0.12175	0.10575	0.10575	0.10575	0.10775	0.18475	0.18875	0.18475	0.18375	0.17475
295	0.06225	0.06625	0.06625	0.06625	0.06425	0.06725	0.114	0.11725	0.10825	0.11525	0.11225	0.11525	0.19425	0.18425	0.18825	0.18725	0.18725	0.18325	0.25625	0.26125	0.26925	0.25925	0.24925	0.25525	0.34025	0.32825	0.34125	0.33025	0.33825	0.32625	1.12225	1.12525	1.13625	1.17125	1.13225	1.14425		295	0.108833	0.109833	0.105833	0.106833	0.105833	0.106833	0.185833	0.189833	0.184833	0.185833	0.175833
300	0.0625	0.0745	0.0665	0.0675	0.0645	0.0675	0.116	0.1185	0.1095	0.1165	0.1135	0.1165	0.1955	0.1845	0.1895	0.1885	0.1885	0.1845	0.2575	0.2635	0.2705	0.2615	0.2495	0.2565	0.3425	0.3305	0.3425	0.3315	0.3375	0.3275	1.1335	1.1375	1.1445	1.1745	1.1425	1.1525		300	0.108833	0.109833	0.106833	0.106833	0.106833	0.107833	0.185833	0.190833	0.185833	0.186833	0.176833
305	0.062583	0.067583	0.066583	0.067583	0.065583	0.068583	0.116	0.119583	0.109583	0.117583	0.113583	0.117583	0.195583	0.185583	0.190583	0.188583	0.189583	0.184583	0.258583	0.264583	0.271583	0.263583	0.250583	0.257583	0.344583	0.331583	0.344583	0.332583	0.338583	0.328583	1.13558	1.13758	1.14858	1.18258	1.13758	1.15058		305	0.11	0.111	0.107	0.108	0.107	0.109	0.187	0.192	0.188	0.188	0.178
310	0.062833	0.067833	0.067833	0.067833	0.064833	0.068833	0.117	0.119833	0.110833	0.117833	0.114833	0.117833	0.196833	0.187833	0.191833	0.199833	0.191833	0.185833	0.260833	0.265833	0.272833	0.263833	0.251833	0.258833	0.345833	0.333833	0.346833	0.333833	0.339833	0.329833	1.13783	1.14483	1.15583	1.19683	1.15383	1.16083		310	0.11025	0.11125	0.10825	0.10925	0.10825	0.10925	0.18825	0.19325	0.18825	0.18825	0.17925
315	0.063917	0.068917	0.067917	0.068917	0.064917	0.068917	0.117	0.120917	0.110917	0.118917	0.115917	0.118917	0.196917	0.187917	0.191917	0.189917	0.190917	0.186917	0.262917	0.266917	0.273917	0.265917	0.252917	0.258917	0.347917	0.334917	0.347917	0.335917	0.340917	0.330917	1.14492	1.14292	1.16192	1.19492	1.15292	1.15992		315	0.1105	0.1125	0.1085	0.1095	0.1085	0.1095	0.1895	0.1935	0.1895	0.1895	0.1805
320	0.06375	0.06875	0.06775	0.06875	0.06575	0.06975	0.117	0.12075	0.11175	0.11875	0.11675	0.11975	0.19775	0.18675	0.19375	0.19075	0.19175	0.18775	0.26275	0.26875	0.27375	0.26675	0.25275	0.26075	0.34975	0.33575	0.34875	0.33675	0.34175	0.33175	1.14875	1.14575	1.15975	1.19475	1.15275	1.15875		320	0.1115	0.1125	0.1085	0.1105	0.1085	0.1105	0.1895	0.1945	0.1905	0.1915	0.1815
325	0.06375	0.06875	0.06775	0.06975	0.06575	0.06975	0.119	0.12175	0.11275	0.11975	0.11675	0.11975	0.19875	0.18775	0.19375	0.19175	0.19275	0.18775	0.26375	0.26975	0.27475	0.26775	0.25375	0.26075	0.35075	0.33775	0.34975	0.33875	0.34375	0.33175	1.14875	1.15175	1.16575	1.19975	1.16375	1.16775		325	0.1115	0.1135	0.1095	0.1105	0.1095	0.1105	0.1905	0.1955	0.1915	0.1915	0.1825
330	0.064	0.07	0.069	0.07	0.066	0.071	0.119	0.122	0.114	0.12	0.118	0.121	0.2	0.189	0.195	0.192	0.194	0.188	0.266	0.271	0.276	0.269	0.255	0.262	0.353	0.339	0.351	0.339	0.345	0.333	1.153	1.154	1.171	1.202	1.167	1.173		330	0.111583	0.113583	0.109583	0.111583	0.109583	0.111583	0.191583	0.196583	0.191583	0.192583	0.183583
335	0.06425	0.07025	0.06825	0.07025	0.06625	0.07125	0.119	0.12225	0.11425	0.12225	0.11825	0.12225	0.20025	0.18925	0.19525	0.19225	0.19425	0.18925	0.26625	0.27225	0.27625	0.27125	0.25525	0.26225	0.35325	0.34025	0.35325	0.34025	0.34525	0.33425	1.16225	1.16425	1.17025	1.20925	1.16525	1.17625		335	0.11275	0.11375	0.10975	0.11175	0.10975	0.11175	0.19275	0.19675	0.19275	0.19375	0.18475
340	0.0645	0.0715	0.0695	0.0715	0.0675	0.0715	0.121	0.1235	0.1145	0.1225	0.1195	0.1235	0.2005	0.1895	0.1965	0.1935	0.1955	0.1895	0.2675	0.2735	0.2785	0.2715	0.2555	0.2635	0.3555	0.3415	0.3545	0.3415	0.3455	0.3345	1.1715	1.1595	1.1805	1.2175	1.1745	1.1885		340	0.112833	0.129833	0.110833	0.111833	0.110833	0.112833	0.192833	0.197833	0.194833	0.194833	0.185833
345	0.068333	0.080333	0.069333	0.071333	0.067333	0.072333	0.121	0.124333	0.115333	0.123333	0.120333	0.123333	0.202333	0.190333	0.197333	0.193333	0.196333	0.190333	0.269333	0.274333	0.278333	0.272333	0.256333	0.264333	0.356333	0.343333	0.355333	0.342333	0.346333	0.335333	1.17433	1.16933	1.18733	1.22033	1.16633	1.18833		345	0.113	0.115	0.111	0.113	0.111	0.113	0.194	0.198	0.195	0.196	0.186
350	0.065583	0.075583	0.069583	0.072583	0.067583	0.072583	0.122	0.124583	0.115583	0.123583	0.120583	0.124583	0.202583	0.190583	0.198583	0.194583	0.196583	0.190583	0.270583	0.275583	0.279583	0.273583	0.257583	0.265583	0.357583	0.343583	0.356583	0.343583	0.347583	0.336583	1.17958	1.18558	1.18158	1.21958	1.18558	1.19158		350	0.11325	0.11625	0.11125	0.11325	0.12025	0.11425	0.19425	0.19925	0.19625	0.19725	0.18725
355	0.0655	0.0725	0.0695	0.0725	0.0675	0.0735	0.121	0.1245	0.1165	0.1235	0.1215	0.1255	0.2025	0.1905	0.1985	0.1945	0.1975	0.1915	0.2705	0.2765	0.2805	0.2745	0.2585	0.2655	0.3595	0.3445	0.3575	0.3445	0.3475	0.3365	1.1815	1.1835	1.1855	1.2365	1.1875	1.2035		355	0.11325	0.11625	0.11125	0.11425	0.11125	0.11525	0.19525	0.20025	0.19725	0.19725	0.18825
360	0.06575	0.07275	0.06975	0.07275	0.06775	0.07375	0.123	0.12675	0.11675	0.12475	0.12275	0.12575	0.20275	0.19075	0.19975	0.19575	0.19775	0.19275	0.27175	0.27775	0.28275	0.27575	0.25775	0.26675	0.36075	0.34675	0.35875	0.34575	0.34875	0.33775	1.18275	1.17975	1.20775	1.22675	1.19175	1.21275		360	0.1145	0.1205	0.1115	0.1145	0.1125	0.1155	0.1965	0.2015	0.1985	0.1985	0.1895
JG004-Experiment 1																																						JG004-Experiment 2
Time (min)	MOI = 10						MOI = 1						MOI = 0.1						MOI = 0.01						MOI = 0.001						Uninfected Pa							Time (min)	MOI = 10						MOI = 1
0	0.00725	0.00825	0.01025	0.00825	0.01625	0.01125	0.00525	0.00625	0.00725	0.00725	0.02325	0.00525	0.00625	0.00625	0.00725	0.00825	0.00725	0.00725	0.00825	0.01125	0.02525	0.01325	0.01525	0.01425	0.01625	0.00825	0.00925	0.00725	0.00725	0.00725	0.00725	0.01325	0.01025	0.00825	0.01025	0.00925		0	0.027583	0.011583	0.013583	0.0125833	0.0145833	0.020583	0.008583	0.013583	0.011583	0.009583	0.020583
5	0.00425	0.00525	0.00725	0.00525	0.01325	0.00825	0.00625	0.00525	0.00625	0.00525	0.02025	0.00425	0.00525	0.00625	0.00625	0.00825	0.00725	0.00625	0.00725	0.00925	0.02225	0.01225	0.01425	0.01425	0.01725	0.00725	0.00825	0.00625	0.00625	0.00625	0.00825	0.01525	0.00725	0.00725	0.00925	0.00825		5	0.025083	0.009083	0.011083	0.0100833	0.0110833	0.010083	0.012083	0.014083	0.010083	0.010083	0.008083
10	0.00425	0.00525	0.00625	0.00625	0.02225	0.00425	0.01125	0.01025	0.01025	0.00925	0.02425	0.00825	0.01025	0.01125	0.01125	0.01325	0.01125	0.01125	0.01225	0.01325	0.02725	0.01625	0.01925	0.01825	0.02125	0.01225	0.01225	0.01125	0.01225	0.01125	0.01325	0.02125	0.01325	0.01225	0.01425	0.01225		10	0.025	0.009	0.011	0.01	0.011	0.01	0.013	0.016	0.011	0.012	0.009
15	0.006417	0.006417	0.007417	0.00841667	0.00741667	0.007417	0.015417	0.015417	0.014417	0.014417	0.030417	0.013417	0.016417	0.017417	0.016417	0.019417	0.016417	0.017417	0.016417	0.018417	0.031417	0.021417	0.025417	0.024417	0.025417	0.018417	0.017417	0.016417	0.017417	0.016417	0.019417	0.028417	0.019417	0.018417	0.020417	0.018417		15	0.025	0.01	0.012	0.012	0.012	0.011	0.016	0.019	0.013	0.014	0.011
20	0.007417	0.010417	0.024417	0.0124167	0.0144167	0.013417	0.018417	0.018417	0.017417	0.017417	0.034417	0.016417	0.020417	0.021417	0.020417	0.023417	0.020417	0.021417	0.020417	0.022417	0.035417	0.025417	0.029417	0.028417	0.032417	0.023417	0.021417	0.021417	0.021417	0.021417	0.023417	0.033417	0.024417	0.023417	0.024417	0.022417		20	0.026333	0.011333	0.013333	0.0123333	0.0133333	0.012333	0.018333	0.021333	0.015333	0.016333	0.013333
25	0.014917	0.006917	0.007917	0.00591667	0.00591667	0.005917	0.021917	0.021917	0.020917	0.019917	0.036917	0.018917	0.024917	0.025917	0.023917	0.027917	0.023917	0.025917	0.024917	0.026917	0.038917	0.029917	0.033917	0.031917	0.035917	0.027917	0.025917	0.024917	0.025917	0.025917	0.028917	0.037917	0.027917	0.027917	0.028917	0.027917		25	0.025667	0.013667	0.013667	0.0136667	0.0146667	0.013667	0.021667	0.024667	0.018667	0.019667	0.016667
30	0.00525	0.01125	0.00825	0.00625	0.00825	0.00725	0.00625	0.00425	0.00425	0.00425	0.00725	0.00525	0.00625	0.00525	0.00925	0.00325	0.02825	0.03025	0.02925	0.03025	0.04425	0.03425	0.03825	0.03725	0.04125	0.03325	0.03325	0.03025	0.03125	0.03125	0.03425	0.04225	0.03325	0.03325	0.03425	0.03225		30	0.027833	0.013833	0.014833	0.0148333	0.0148333	0.013833	0.024833	0.027833	0.021833	0.021833	0.019833
35	-0.00425	-0.00225	-0.00325	0.00375	0.00575	0.00075	-0.00725	-0.00625	-0.00725	-0.00725	-0.00925	0.02475	0.03275	0.03475	0.03275	0.03575	0.03275	0.03375	0.03375	0.03475	0.04775	0.03775	0.04275	0.04075	0.04575	0.03575	0.03575	0.03475	0.03575	0.03575	0.03875	0.04875	0.03975	0.03775	0.03875	0.03775		35	0.03125	0.01425	0.01625	0.01525	0.01625	0.01625	0.02725	0.03125	0.02425	0.02525	0.02225
40	0.02	0.019	0.019	0.017	0.019	0.019	0.03	0.03	0.029	0.03	0.045	0.028	0.038	0.04	0.038	0.041	0.037	0.039	0.039	0.04	0.053	0.043	0.049	0.047	0.053	0.042	0.042	0.041	0.042	0.042	0.045	0.055	0.046	0.046	0.044	0.044		40	0.030083	0.016083	0.017083	0.0170833	0.0170833	0.016083	0.030083	0.034083	0.027083	0.028083	0.025083
45	0.019917	0.020917	0.019917	0.0189167	0.0199167	0.019917	0.031917	0.032917	0.031917	0.030917	0.048917	0.030917	0.041917	0.043917	0.041917	0.045917	0.042917	0.043917	0.044917	0.045917	0.057917	0.048917	0.054917	0.052917	0.058917	0.046917	0.046917	0.045917	0.047917	0.047917	0.050917	0.061917	0.052917	0.050917	0.049917	0.049917		45	0.032333	0.017333	0.019333	0.0193333	0.0193333	0.018333	0.033333	0.036333	0.029333	0.031333	0.027333
50	0.0245	0.0245	0.0225	0.0215	0.0225	0.0235	0.0355	0.0365	0.0355	0.0345	0.0515	0.0335	0.0475	0.0505	0.0475	0.0515	0.0465	0.0485	0.0505	0.0515	0.0645	0.0555	0.0625	0.0595	0.0635	0.0545	0.0545	0.0535	0.0555	0.0555	0.0595	0.0695	0.0595	0.0585	0.0575	0.0575		50	0.03425	0.01925	0.02125	0.02125	0.02125	0.02025	0.03625	0.03925	0.03225	0.03425	0.03025
55	0.024417	0.025417	0.024417	0.0234167	0.0244167	0.024417	0.039417	0.039417	0.039417	0.038417	0.055417	0.038417	0.052417	0.054417	0.051417	0.055417	0.052417	0.053417	0.056417	0.058417	0.069417	0.060417	0.069417	0.065417	0.071417	0.061417	0.062417	0.060417	0.063417	0.063417	0.066417	0.076417	0.066417	0.066417	0.064417	0.064417		55	0.03525	0.02025	0.02325	0.02225	0.02325	0.02225	0.03925	0.04325	0.03625	0.03725	0.03325
60	0.027583	0.027583	0.026583	0.0265833	0.0265833	0.027583	0.042583	0.041583	0.041583	0.040583	0.059583	0.041583	0.056583	0.061583	0.056583	0.058583	0.054583	0.056583	0.062583	0.063583	0.077583	0.066583	0.075583	0.072583	0.076583	0.067583	0.069583	0.067583	0.071583	0.070583	0.074583	0.083583	0.074583	0.077583	0.071583	0.071583		60	0.037083	0.023083	0.024083	0.0240833	0.0250833	0.023083	0.042083	0.045083	0.038083	0.040083	0.035083
65	0.03	0.03	0.028	0.028	0.028	0.029	0.045	0.045	0.045	0.044	0.06	0.044	0.06	0.065	0.059	0.063	0.058	0.059	0.069	0.07	0.083	0.073	0.081	0.078	0.085	0.074	0.075	0.074	0.077	0.078	0.082	0.092	0.082	0.082	0.078	0.08		65	0.039333	0.025333	0.026333	0.0263333	0.0273333	0.025333	0.045333	0.048333	0.041333	0.043333	0.038333
70	0.03075	0.03175	0.03075	0.02975	0.02975	0.03075	0.04875	0.04775	0.04775	0.04675	0.06275	0.04675	0.06475	0.06775	0.06375	0.06675	0.06275	0.06475	0.07575	0.07475	0.08775	0.07875	0.08575	0.08375	0.09175	0.08175	0.08275	0.08175	0.08575	0.08575	0.09075	0.10075	0.09075	0.09175	0.08675	0.08675		70	0.044333	0.026333	0.029333	0.0283333	0.0283333	0.027333	0.048333	0.051333	0.044333	0.045333	0.041333
75	0.033667	0.033667	0.033667	0.0316667	0.0316667	0.033667	0.051667	0.050667	0.050667	0.049667	0.066667	0.049667	0.069667	0.072667	0.067667	0.070667	0.066667	0.068667	0.079667	0.080667	0.093667	0.083667	0.092667	0.089667	0.098667	0.088667	0.090667	0.088667	0.092667	0.093667	0.099667	0.109667	0.099667	0.100667	0.094667	0.095667		75	0.043333	0.028333	0.030333	0.0303333	0.0303333	0.028333	0.051333	0.054333	0.047333	0.048333	0.044333
80	0.0365	0.0375	0.0365	0.0355	0.0355	0.0365	0.0555	0.0555	0.0555	0.0545	0.0715	0.0545	0.0735	0.0765	0.0735	0.0765	0.0725	0.0745	0.0865	0.0875	0.1005	0.0905	0.0995	0.0965	0.1075	0.0975	0.0995	0.0985	0.1025	0.1035	0.1105	0.1205	0.1105	0.1115	0.1045	0.1055		80	0.048333	0.030333	0.033333	0.0323333	0.0323333	0.030333	0.054333	0.057333	0.049333	0.051333	0.047333
85	0.038667	0.039667	0.038667	0.0366667	0.0376667	0.038667	0.058667	0.058667	0.058667	0.057667	0.074667	0.057667	0.077667	0.080667	0.077667	0.080667	0.076667	0.077667	0.092667	0.094667	0.105667	0.097667	0.106667	0.103667	0.115667	0.105667	0.107667	0.106667	0.110667	0.111667	0.120667	0.130667	0.120667	0.121667	0.113667	0.114667		85	0.0505	0.0325	0.0345	0.0345	0.0345	0.0325	0.0575	0.0615	0.0535	0.0545	0.0505
90	0.040083	0.041083	0.040083	0.0390833	0.0390833	0.040083	0.062083	0.062083	0.061083	0.061083	0.078083	0.060083	0.082083	0.084083	0.082083	0.085083	0.081083	0.082083	0.098083	0.099083	0.113083	0.103083	0.110083	0.108083	0.123083	0.113083	0.115083	0.114083	0.118083	0.119083	0.131083	0.142083	0.132083	0.134083	0.123083	0.125083		90	0.052667	0.034667	0.037667	0.0366667	0.0376667	0.035667	0.061667	0.064667	0.055667	0.057667	0.053667
95	0.043	0.044	0.042	0.041	0.041	0.042	0.066	0.066	0.065	0.064	0.081	0.064	0.086	0.09	0.086	0.089	0.084	0.085	0.103	0.103	0.117	0.107	0.115	0.114	0.129	0.121	0.123	0.124	0.127	0.129	0.143	0.153	0.144	0.145	0.133	0.135		95	0.05475	0.03675	0.03975	0.03875	0.03975	0.03675	0.06475	0.06775	0.05975	0.06075	0.05675
100	0.045917	0.046917	0.044917	0.0439167	0.0439167	0.044917	0.071917	0.070917	0.069917	0.069917	0.085917	0.069917	0.091917	0.094917	0.091917	0.093917	0.088917	0.090917	0.108917	0.108917	0.123917	0.112917	0.121917	0.118917	0.139917	0.129917	0.132917	0.129917	0.135917	0.135917	0.155917	0.166917	0.155917	0.157917	0.144917	0.146917		100	0.055	0.039	0.042	0.041	0.042	0.039	0.069	0.072	0.063	0.065	0.06
105	0.046917	0.047917	0.045917	0.0449167	0.0449167	0.045917	0.074917	0.073917	0.072917	0.072917	0.088917	0.072917	0.095917	0.098917	0.094917	0.098917	0.092917	0.094917	0.112917	0.113917	0.129917	0.116917	0.125917	0.123917	0.146917	0.135917	0.138917	0.135917	0.140917	0.142917	0.167917	0.178917	0.168917	0.170917	0.158917	0.157917		105	0.058	0.041	0.044	0.043	0.044	0.041	0.072	0.075	0.067	0.068	0.064
110	0.04925	0.05125	0.04825	0.04725	0.04725	0.04825	0.07925	0.07925	0.07825	0.07725	0.09325	0.07725	0.10225	0.10525	0.10125	0.10425	0.09825	0.10125	0.11825	0.11925	0.13425	0.12325	0.13225	0.12925	0.15225	0.14325	0.14625	0.14425	0.14925	0.15025	0.18125	0.19225	0.18325	0.18625	0.16825	0.17125		110	0.061	0.043	0.045	0.045	0.045	0.043	0.076	0.079	0.07	0.071	0.067
115	0.05125	0.05225	0.05025	0.04825	0.04825	0.04925	0.08325	0.08325	0.08225	0.08225	0.09725	0.08125	0.10725	0.11025	0.10625	0.10925	0.10425	0.10525	0.12425	0.12525	0.13825	0.12825	0.13825	0.13525	0.16425	0.15125	0.15325	0.15125	0.15625	0.15725	0.19625	0.20725	0.19725	0.20025	0.18125	0.18325		115	0.063083	0.045083	0.048083	0.0470833	0.0480833	0.045083	0.080083	0.083083	0.074083	0.075083	0.070083
120	0.052833	0.054833	0.051833	0.0508333	0.0508333	0.050833	0.088833	0.088833	0.086833	0.086833	0.102833	0.085833	0.113833	0.117833	0.112833	0.115833	0.109833	0.111833	0.129833	0.130833	0.143833	0.133833	0.143833	0.140833	0.167833	0.157833	0.159833	0.158833	0.162833	0.164833	0.210833	0.222833	0.213833	0.215833	0.193833	0.196833		120	0.063167	0.047167	0.049167	0.0481667	0.0491667	0.046167	0.083167	0.086167	0.077167	0.079167	0.074167
125	0.054667	0.055667	0.053667	0.0516667	0.0516667	0.052667	0.092667	0.092667	0.090667	0.090667	0.105667	0.089667	0.119667	0.122667	0.117667	0.121667	0.114667	0.118667	0.134667	0.134667	0.148667	0.138667	0.148667	0.146667	0.174667	0.164667	0.166667	0.164667	0.169667	0.170667	0.226667	0.236667	0.227667	0.231667	0.207667	0.209667		125	0.067083	0.048083	0.051083	0.0490833	0.0510833	0.048083	0.088083	0.091083	0.081083	0.082083	0.078083
130	0.056	0.058	0.055	0.053	0.053	0.054	0.098	0.098	0.096	0.095	0.111	0.094	0.126	0.129	0.124	0.128	0.12	0.124	0.14	0.14	0.154	0.146	0.156	0.153	0.181	0.171	0.174	0.173	0.177	0.178	0.243	0.253	0.245	0.249	0.221	0.224		130	0.06825	0.04925	0.05225	0.05125	0.05225	0.04925	0.09225	0.09425	0.08425	0.08625	0.08125
135	0.058	0.059	0.056	0.054	0.054	0.055	0.101	0.101	0.1	0.101	0.113	0.097	0.131	0.136	0.129	0.133	0.126	0.129	0.145	0.147	0.158	0.15	0.161	0.159	0.186	0.178	0.18	0.179	0.183	0.185	0.26	0.27	0.262	0.266	0.236	0.239		135	0.069333	0.050333	0.053333	0.0523333	0.0533333	0.050333	0.095333	0.098333	0.088333	0.089333	0.084333
140	0.059083	0.060083	0.057083	0.0560833	0.0550833	0.055083	0.105083	0.105083	0.102083	0.102083	0.116083	0.100083	0.137083	0.141083	0.134083	0.139083	0.131083	0.135083	0.151083	0.151083	0.164083	0.156083	0.167083	0.164083	0.193083	0.184083	0.187083	0.186083	0.189083	0.191083	0.277083	0.287083	0.279083	0.285083	0.251083	0.254083		140	0.0685	0.0515	0.0545	0.0525	0.0545	0.0515	0.0985	0.1015	0.0915	0.0925	0.0875
145	0.060083	0.060083	0.058083	0.0560833	0.0560833	0.056083	0.107083	0.108083	0.105083	0.104083	0.119083	0.102083	0.143083	0.147083	0.142083	0.144083	0.136083	0.140083	0.156083	0.157083	0.171083	0.161083	0.174083	0.170083	0.201083	0.191083	0.194083	0.192083	0.196083	0.198083	0.296083	0.304083	0.297083	0.303083	0.267083	0.270083		145	0.071583	0.052583	0.055583	0.0535833	0.0555833	0.052583	0.101583	0.104583	0.094583	0.095583	0.089583
150	0.060417	0.060417	0.058417	0.0564167	0.0564167	0.057417	0.110417	0.110417	0.107417	0.106417	0.121417	0.104417	0.148417	0.151417	0.144417	0.150417	0.141417	0.144417	0.162417	0.162417	0.175417	0.167417	0.179417	0.176417	0.207417	0.198417	0.200417	0.199417	0.203417	0.205417	0.315417	0.325417	0.317417	0.323417	0.283417	0.285417		150	0.072833	0.052833	0.056833	0.0548333	0.0558333	0.052833	0.103833	0.106833	0.096833	0.097833	0.091833
155	0.06125	0.06125	0.05925	0.05725	0.05725	0.05725	0.11225	0.11225	0.10925	0.10825	0.12225	0.10525	0.15225	0.15725	0.14925	0.15525	0.14525	0.15025	0.16825	0.16725	0.18225	0.17325	0.18525	0.18225	0.21325	0.20425	0.20625	0.20525	0.20925	0.21225	0.33525	0.34525	0.33725	0.34425	0.30025	0.30325		155	0.072833	0.053833	0.057833	0.0558333	0.0568333	0.053833	0.106833	0.109833	0.098833	0.099833	0.094833
160	0.062333	0.062333	0.059333	0.0583333	0.0583333	0.058333	0.113333	0.114333	0.111333	0.109333	0.124333	0.107333	0.157333	0.161333	0.154333	0.158333	0.149333	0.153333	0.173333	0.173333	0.188333	0.178333	0.190333	0.187333	0.219333	0.211333	0.213333	0.212333	0.216333	0.219333	0.358333	0.366333	0.359333	0.367333	0.319333	0.321333		160	0.074	0.055	0.058	0.056	0.058	0.054	0.109	0.111	0.101	0.102	0.096
165	0.0625	0.0625	0.0605	0.0585	0.0585	0.0595	0.1145	0.1155	0.1125	0.1115	0.1255	0.1085	0.1615	0.1665	0.1575	0.1645	0.1535	0.1585	0.1785	0.1785	0.1935	0.1835	0.1965	0.1935	0.2275	0.2175	0.2205	0.2185	0.2235	0.2265	0.3805	0.3885	0.3825	0.3875	0.3385	0.3395		165	0.075083	0.055083	0.059083	0.0570833	0.0580833	0.055083	0.110083	0.112083	0.102083	0.103083	0.098083
170	0.0635	0.0635	0.0605	0.0595	0.0595	0.0595	0.1155	0.1175	0.1135	0.1125	0.1285	0.1095	0.1655	0.1695	0.1605	0.1675	0.1565	0.1625	0.1825	0.1815	0.1965	0.1875	0.2015	0.1985	0.2345	0.2235	0.2265	0.2255	0.2295	0.2325	0.4015	0.4105	0.4035	0.4135	0.3575	0.3595		170	0.075	0.056	0.06	0.058	0.059	0.056	0.111	0.114	0.104	0.105	0.099
175	0.063583	0.064583	0.061583	0.0605833	0.0605833	0.060583	0.116583	0.118583	0.115583	0.113583	0.128583	0.111583	0.168583	0.173583	0.164583	0.170583	0.159583	0.164583	0.186583	0.186583	0.201583	0.192583	0.206583	0.202583	0.240583	0.229583	0.233583	0.231583	0.236583	0.239583	0.430583	0.437583	0.428583	0.438583	0.378583	0.380583		175	0.076167	0.056167	0.060167	0.0581667	0.0601667	0.057167	0.113167	0.116167	0.105167	0.106167	0.100167
180	0.065167	0.065167	0.063167	0.0611667	0.0611667	0.062167	0.119167	0.120167	0.117167	0.115167	0.130167	0.113167	0.172167	0.177167	0.168167	0.174167	0.162167	0.168167	0.191167	0.191167	0.206167	0.196167	0.211167	0.207167	0.248167	0.236167	0.239167	0.238167	0.243167	0.247167	0.455167	0.461167	0.453167	0.462167	0.399167	0.404167		180	0.076417	0.057417	0.061417	0.0594167	0.0604167	0.057417	0.115417	0.117417	0.107417	0.107417	0.101417
185	0.064917	0.064917	0.062917	0.0619167	0.0619167	0.061917	0.119917	0.121917	0.118917	0.116917	0.131917	0.113917	0.173917	0.178917	0.169917	0.176917	0.164917	0.170917	0.194917	0.193917	0.208917	0.199917	0.213917	0.210917	0.249917	0.241917	0.244917	0.242917	0.248917	0.251917	0.480917	0.495917	0.485917	0.493917	0.423917	0.423917		185	0.078667	0.058667	0.062667	0.0596667	0.0616667	0.058667	0.116667	0.118667	0.108667	0.109667	0.103667
190	0.06625	0.06625	0.06425	0.06225	0.06225	0.06325	0.12125	0.12225	0.12025	0.11825	0.13225	0.11525	0.17625	0.18225	0.17225	0.17925	0.16725	0.17325	0.19825	0.19725	0.21225	0.20325	0.21925	0.21425	0.25725	0.24725	0.25025	0.24925	0.25525	0.25825	0.51025	0.51825	0.51025	0.52325	0.44825	0.44825		190	0.078667	0.058667	0.062667	0.0606667	0.0626667	0.059667	0.117667	0.120667	0.110667	0.110667	0.104667
195	0.067	0.067	0.064	0.063	0.063	0.064	0.122	0.123	0.121	0.119	0.133	0.116	0.179	0.184	0.175	0.181	0.169	0.175	0.201	0.2	0.217	0.206	0.221	0.217	0.259	0.252	0.255	0.254	0.259	0.263	0.536	0.544	0.538	0.551	0.471	0.469		195	0.079833	0.059833	0.063833	0.0618333	0.0628333	0.060833	0.118833	0.120833	0.111833	0.111833	0.105833
200	0.067167	0.068167	0.065167	0.0641667	0.0631667	0.064167	0.122167	0.124167	0.122167	0.120167	0.134167	0.117167	0.181167	0.186167	0.177167	0.183167	0.171167	0.177167	0.204167	0.203167	0.220167	0.209167	0.224167	0.220167	0.263167	0.257167	0.261167	0.259167	0.264167	0.269167	0.571167	0.577167	0.586167	0.600167	0.496167	0.491167		200	0.078917	0.060917	0.063917	0.0629167	0.0639167	0.060917	0.120917	0.122917	0.112917	0.112917	0.107917
205	0.067417	0.068417	0.065417	0.0644167	0.0644167	0.065417	0.123417	0.126417	0.123417	0.121417	0.136417	0.118417	0.182417	0.188417	0.179417	0.185417	0.172417	0.180417	0.207417	0.206417	0.222417	0.212417	0.227417	0.223417	0.269417	0.261417	0.265417	0.263417	0.269417	0.274417	0.598417	0.608417	0.612417	0.630417	0.524417	0.520417		205	0.079917	0.060917	0.064917	0.0629167	0.0639167	0.060917	0.120917	0.123917	0.113917	0.113917	0.108917
210	0.068333	0.068333	0.066333	0.0643333	0.0643333	0.065333	0.125333	0.126333	0.124333	0.122333	0.137333	0.119333	0.184333	0.189333	0.180333	0.187333	0.174333	0.181333	0.210333	0.208333	0.225333	0.216333	0.229333	0.225333	0.272333	0.266333	0.269333	0.268333	0.273333	0.278333	0.631333	0.644333	0.646333	0.671333	0.552333	0.545333		210	0.081333	0.062333	0.066333	0.0643333	0.0653333	0.062333	0.122333	0.125333	0.115333	0.115333	0.110333
215	0.068583	0.068583	0.066583	0.0655833	0.0655833	0.066583	0.125583	0.127583	0.125583	0.123583	0.137583	0.120583	0.185583	0.190583	0.182583	0.188583	0.176583	0.182583	0.213583	0.211583	0.228583	0.218583	0.231583	0.228583	0.277583	0.270583	0.274583	0.272583	0.277583	0.282583	0.695583	0.701583	0.694583	0.717583	0.579583	0.579583		215	0.079667	0.062667	0.066667	0.0646667	0.0656667	0.063667	0.122667	0.126667	0.116667	0.117667	0.111667
220	0.069667	0.069667	0.067667	0.0656667	0.0656667	0.066667	0.126667	0.128667	0.126667	0.124667	0.138667	0.121667	0.186667	0.192667	0.183667	0.190667	0.177667	0.182667	0.215667	0.213667	0.230667	0.219667	0.233667	0.229667	0.279667	0.274667	0.278667	0.276667	0.280667	0.286667	0.719667	0.730667	0.732667	0.752667	0.611667	0.609667		220	0.07975	0.06375	0.06675	0.06575	0.06675	0.06375	0.12475	0.12775	0.11775	0.11875	0.11275
225	0.07025	0.07125	0.06825	0.06725	0.06725	0.06825	0.12825	0.13025	0.12825	0.12625	0.14025	0.12325	0.18825	0.19325	0.18525	0.19225	0.17925	0.18525	0.21825	0.21725	0.23325	0.22225	0.23625	0.23325	0.28525	0.27925	0.28325	0.28025	0.28525	0.29125	0.77725	0.77725	0.78125	0.80225	0.65225	0.64325		225	0.080833	0.063833	0.067833	0.0658333	0.0678333	0.064833	0.125833	0.128833	0.118833	0.118833	0.113833
230	0.070417	0.071417	0.069417	0.0674167	0.0674167	0.068417	0.128417	0.130417	0.128417	0.126417	0.141417	0.124417	0.190417	0.195417	0.187417	0.193417	0.181417	0.187417	0.220417	0.219417	0.234417	0.224417	0.238417	0.234417	0.291417	0.283417	0.287417	0.284417	0.288417	0.294417	0.813417	0.813417	0.814417	0.843417	0.683417	0.677417		230	0.080917	0.063917	0.068917	0.0669167	0.0679167	0.064917	0.126917	0.129917	0.119917	0.119917	0.114917
235	0.0715	0.0725	0.0695	0.0685	0.0675	0.0685	0.1295	0.1315	0.1295	0.1275	0.1415	0.1255	0.1915	0.1965	0.1885	0.1955	0.1825	0.1885	0.2225	0.2215	0.2385	0.2265	0.2415	0.2365	0.2965	0.2865	0.2895	0.2875	0.2905	0.2965	0.8555	0.8635	0.8725	0.8935	0.7285	0.7215		235	0.082333	0.065333	0.069333	0.0673333	0.0683333	0.066333	0.127333	0.131333	0.121333	0.121333	0.115333
240	0.071833	0.072833	0.069833	0.0688333	0.0688333	0.069833	0.129833	0.131833	0.130833	0.128833	0.142833	0.126833	0.192833	0.197833	0.189833	0.196833	0.183833	0.189833	0.224833	0.223833	0.239833	0.228833	0.242833	0.238833	0.295833	0.289833	0.293833	0.290833	0.294833	0.299833	0.906833	0.910833	0.903833	0.930833	0.761833	0.760833		240	0.0835	0.0655	0.0705	0.0685	0.0695	0.0665	0.1285	0.1315	0.1225	0.1225	0.1165
245	0.071833	0.072833	0.070833	0.0698333	0.0688333	0.069833	0.130833	0.132833	0.131833	0.129833	0.143833	0.126833	0.193833	0.197833	0.190833	0.196833	0.184833	0.190833	0.226833	0.224833	0.241833	0.230833	0.243833	0.240833	0.298833	0.292833	0.296833	0.293833	0.296833	0.302833	0.934833	0.939833	0.948833	0.974833	0.795833	0.795833		245	0.082917	0.065917	0.070917	0.0689167	0.0699167	0.066917	0.129917	0.132917	0.123917	0.123917	0.118917
250	0.073333	0.073333	0.071333	0.0703333	0.0693333	0.071333	0.132333	0.134333	0.132333	0.130333	0.144333	0.128333	0.194333	0.199333	0.192333	0.199333	0.186333	0.191333	0.229333	0.227333	0.244333	0.233333	0.246333	0.242333	0.301333	0.296333	0.300333	0.296333	0.299333	0.305333	0.977333	0.971333	0.967333	1.00033	0.836333	0.826333		250	0.082917	0.066917	0.070917	0.0699167	0.0709167	0.067917	0.130917	0.133917	0.124917	0.124917	0.118917
255	0.073	0.074	0.071	0.07	0.069	0.071	0.132	0.134	0.133	0.131	0.145	0.128	0.196	0.199	0.193	0.199	0.187	0.193	0.231	0.229	0.245	0.234	0.247	0.244	0.305	0.298	0.302	0.299	0.302	0.307	1.017	1.019	1.01	1.028	0.879	0.878		255	0.085	0.068	0.071	0.07	0.071	0.069	0.131	0.135	0.125	0.126	0.12
260	0.073417	0.074417	0.071417	0.0714167	0.0694167	0.071417	0.132417	0.135417	0.133417	0.131417	0.145417	0.129417	0.197417	0.201417	0.194417	0.201417	0.188417	0.194417	0.232417	0.230417	0.246417	0.236417	0.250417	0.245417	0.308417	0.300417	0.305417	0.301417	0.304417	0.310417	1.04342	1.04542	1.02042	1.03442	0.933417	0.919417		260	0.083417	0.067417	0.072417	0.0704167	0.0724167	0.069417	0.133417	0.135417	0.126417	0.126417	0.120417
265	0.073417	0.074417	0.072417	0.0714167	0.0704167	0.071417	0.133417	0.135417	0.134417	0.132417	0.146417	0.130417	0.197417	0.201417	0.195417	0.201417	0.188417	0.194417	0.233417	0.232417	0.248417	0.237417	0.250417	0.246417	0.310417	0.303417	0.307417	0.303417	0.306417	0.311417	1.03842	1.04042	1.01542	1.03542	0.973417	0.947417		265	0.0845	0.0685	0.0725	0.0715	0.0725	0.0695	0.1335	0.1365	0.1275	0.1275	0.1215
270	0.073583	0.074583	0.072583	0.0715833	0.0705833	0.072583	0.133583	0.135583	0.135583	0.133583	0.147583	0.130583	0.198583	0.202583	0.196583	0.202583	0.189583	0.196583	0.235583	0.233583	0.249583	0.238583	0.252583	0.248583	0.312583	0.306583	0.309583	0.305583	0.307583	0.313583	1.04858	1.05058	1.02458	1.03958	1.01858	0.994583		270	0.086667	0.068667	0.072667	0.0716667	0.0726667	0.070667	0.133667	0.136667	0.127667	0.128667	0.122667
275	0.073833	0.075833	0.072833	0.0718333	0.0708333	0.072833	0.134833	0.136833	0.134833	0.133833	0.147833	0.131833	0.198833	0.202833	0.197833	0.203833	0.190833	0.195833	0.236833	0.235833	0.251833	0.240833	0.253833	0.249833	0.313833	0.308833	0.311833	0.307833	0.309833	0.315833	1.05083	1.05583	1.02683	1.04683	1.04483	1.02283		275	0.084917	0.069917	0.073917	0.0719167	0.0739167	0.070917	0.133917	0.137917	0.128917	0.128917	0.122917
280	0.07425	0.07625	0.07325	0.07225	0.07125	0.07325	0.13525	0.13825	0.13625	0.13525	0.14925	0.13225	0.19925	0.20425	0.19825	0.20425	0.19125	0.19825	0.23825	0.23625	0.25425	0.24225	0.25525	0.25125	0.31625	0.31125	0.31425	0.31025	0.31225	0.31725	1.06025	1.06425	1.02925	1.04825	1.06325	1.04425		280	0.086167	0.070167	0.074167	0.0731667	0.0741667	0.072167	0.135167	0.139167	0.129167	0.130167	0.124167
285	0.075417	0.076417	0.073417	0.0734167	0.0724167	0.074417	0.135417	0.137417	0.137417	0.135417	0.149417	0.133417	0.200417	0.205417	0.199417	0.204417	0.192417	0.197417	0.239417	0.238417	0.255417	0.243417	0.255417	0.252417	0.318417	0.312417	0.316417	0.311417	0.314417	0.319417	1.05342	1.05942	1.03342	1.05242	1.06142	1.03942		285	0.08825	0.07025	0.07425	0.07325	0.07425	0.07225	0.13625	0.13925	0.13025	0.13025	0.12525
290	0.074417	0.076417	0.073417	0.0734167	0.0724167	0.074417	0.135417	0.138417	0.137417	0.135417	0.149417	0.133417	0.201417	0.205417	0.200417	0.205417	0.193417	0.199417	0.241417	0.239417	0.255417	0.244417	0.257417	0.252417	0.319417	0.314417	0.318417	0.313417	0.315417	0.320417	1.05842	1.06642	1.03442	1.05642	1.07142	1.04842		290	0.085583	0.070583	0.074583	0.0745833	0.0755833	0.072583	0.137583	0.140583	0.131583	0.131583	0.125583
295	0.075833	0.076833	0.073833	0.0738333	0.0718333	0.074833	0.136833	0.139833	0.138833	0.136833	0.150833	0.134833	0.202833	0.207833	0.200833	0.206833	0.193833	0.200833	0.242833	0.240833	0.257833	0.245833	0.258833	0.253833	0.322833	0.316833	0.320833	0.314833	0.316833	0.321833	1.05683	1.06583	1.03783	1.06283	1.06883	1.05983		295	0.087583	0.071583	0.075583	0.0745833	0.0755833	0.073583	0.137583	0.140583	0.132583	0.131583	0.126583
300	0.07575	0.07775	0.07475	0.07375	0.07275	0.07475	0.13675	0.13875	0.13875	0.13775	0.15075	0.13475	0.20275	0.20675	0.20175	0.20675	0.19475	0.20075	0.24375	0.24175	0.25775	0.24675	0.25875	0.25475	0.32275	0.31775	0.32175	0.31675	0.31775	0.32275	1.06075	1.07575	1.03975	1.06875	1.07775	1.05975		300	0.08675	0.07175	0.07575	0.07475	0.07575	0.07375	0.13775	0.14075	0.13275	0.13275	0.12775
305	0.075917	0.076917	0.074917	0.0749167	0.0729167	0.074917	0.136917	0.139917	0.138917	0.136917	0.150917	0.133917	0.202917	0.207917	0.201917	0.206917	0.195917	0.200917	0.244917	0.242917	0.259917	0.246917	0.259917	0.255917	0.324917	0.318917	0.323917	0.317917	0.318917	0.323917	1.06792	1.07792	1.04092	1.06992	1.08492	1.06592		305	0.088083	0.072083	0.076083	0.0750833	0.0760833	0.074083	0.138083	0.142083	0.133083	0.134083	0.128083
310	0.075167	0.078167	0.075167	0.0751667	0.0731667	0.076167	0.137167	0.140167	0.140167	0.138167	0.152167	0.135167	0.204167	0.208167	0.203167	0.208167	0.196167	0.200167	0.245167	0.244167	0.259167	0.249167	0.260167	0.257167	0.326167	0.321167	0.325167	0.319167	0.320167	0.325167	1.08117	1.08517	1.05117	1.07617	1.08817	1.07017		310	0.089333	0.073333	0.077333	0.0763333	0.0773333	0.075333	0.138333	0.143333	0.134333	0.134333	0.128333
315	0.076167	0.078167	0.075167	0.0751667	0.0731667	0.076167	0.137167	0.141167	0.140167	0.138167	0.152167	0.135167	0.204167	0.208167	0.203167	0.208167	0.197167	0.202167	0.246167	0.245167	0.260167	0.249167	0.261167	0.257167	0.330167	0.322167	0.326167	0.320167	0.322167	0.326167	1.08117	1.08617	1.05817	1.08517	1.09517	1.07317		315	0.0865	0.0725	0.0775	0.0765	0.0775	0.0755	0.1395	0.1435	0.1345	0.1345	0.1295
320	0.0755	0.0785	0.0755	0.0755	0.0735	0.0765	0.1385	0.1415	0.1405	0.1395	0.1535	0.1365	0.2045	0.2085	0.2035	0.2095	0.1975	0.2015	0.2485	0.2455	0.2615	0.2525	0.2625	0.2585	0.3295	0.3235	0.3275	0.3215	0.3235	0.3275	1.0825	1.0845	1.0655	1.0845	1.0975	1.0795		320	0.089583	0.073583	0.077583	0.0775833	0.0775833	0.075583	0.139583	0.144583	0.135583	0.135583	0.129583
325	0.076583	0.078583	0.075583	0.0755833	0.0735833	0.076583	0.138583	0.141583	0.141583	0.139583	0.153583	0.136583	0.204583	0.207583	0.204583	0.210583	0.198583	0.203583	0.249583	0.247583	0.262583	0.251583	0.262583	0.259583	0.329583	0.324583	0.328583	0.322583	0.323583	0.328583	1.08658	1.09658	1.06658	1.09858	1.10858	1.08458		325	0.08775	0.07375	0.07775	0.07775	0.07775	0.07675	0.14075	0.14475	0.13575	0.13575	0.13075
330	0.075917	0.078917	0.075917	0.0759167	0.0739167	0.076917	0.138917	0.142917	0.141917	0.139917	0.153917	0.136917	0.204917	0.209917	0.205917	0.209917	0.198917	0.202917	0.249917	0.248917	0.263917	0.251917	0.262917	0.259917	0.331917	0.325917	0.330917	0.323917	0.324917	0.329917	1.09092	1.09792	1.06892	1.09892	1.10692	1.08492		330	0.0885	0.0745	0.0785	0.0785	0.0785	0.0775	0.1415	0.1465	0.1375	0.1375	0.1315
335	0.076333	0.080333	0.076333	0.0763333	0.0743333	0.078333	0.139333	0.142333	0.142333	0.141333	0.155333	0.138333	0.206333	0.209333	0.206333	0.210333	0.199333	0.204333	0.250333	0.249333	0.265333	0.254333	0.264333	0.261333	0.333333	0.327333	0.332333	0.325333	0.326333	0.330333	1.10033	1.10333	1.07833	1.10733	1.11033	1.09133		335	0.0885	0.0755	0.0785	0.0785	0.0785	0.0775	0.1415	0.1465	0.1375	0.1375	0.1325
340	0.07725	0.08025	0.07625	0.07725	0.07425	0.07725	0.13925	0.14325	0.14225	0.14125	0.15525	0.13825	0.20625	0.21025	0.20625	0.21125	0.19925	0.20425	0.25125	0.24925	0.26525	0.25525	0.26525	0.26125	0.33425	0.32825	0.33325	0.32625	0.32725	0.33125	1.10525	1.10425	1.08225	1.10925	1.12325	1.09725		340	0.088417	0.075417	0.079417	0.0784167	0.0794167	0.077417	0.142417	0.146417	0.137417	0.138417	0.133417
345	0.0765	0.0805	0.0765	0.0775	0.0745	0.0785	0.1395	0.1435	0.1435	0.1415	0.1555	0.1385	0.2065	0.2105	0.2075	0.2115	0.1995	0.2045	0.2525	0.2515	0.2665	0.2545	0.2655	0.2625	0.3375	0.3295	0.3335	0.3275	0.3275	0.3325	1.1055	1.1085	1.0845	1.1205	1.1235	1.1025		345	0.08875	0.07575	0.07875	0.07975	0.07975	0.07875	0.14375	0.14675	0.13875	0.13875	0.13375
350	0.076917	0.079917	0.076917	0.0779167	0.0749167	0.077917	0.139917	0.143917	0.143917	0.141917	0.155917	0.139917	0.207917	0.211917	0.207917	0.211917	0.200917	0.204917	0.252917	0.251917	0.266917	0.255917	0.265917	0.262917	0.338917	0.330917	0.334917	0.327917	0.328917	0.332917	1.11592	1.12592	1.09492	1.12392	1.13592	1.10992		350	0.08975	0.07575	0.07975	0.07975	0.07975	0.07875	0.14275	0.14775	0.13975	0.13975	0.13375
355	0.077	0.081	0.077	0.078	0.075	0.079	0.141	0.144	0.144	0.142	0.157	0.14	0.208	0.21	0.208	0.212	0.201	0.205	0.254	0.252	0.267	0.257	0.266	0.263	0.338	0.332	0.336	0.329	0.329	0.334	1.129	1.127	1.099	1.134	1.145	1.117		355	0.089167	0.076167	0.080167	0.0801667	0.0801667	0.079167	0.144167	0.148167	0.140167	0.140167	0.134167
360	0.077417	0.081417	0.077417	0.0784167	0.0754167	0.079417	0.140417	0.143417	0.145417	0.143417	0.157417	0.141417	0.208417	0.212417	0.209417	0.212417	0.202417	0.206417	0.255417	0.253417	0.268417	0.257417	0.266417	0.264417	0.340417	0.332417	0.337417	0.330417	0.330417	0.334417	1.13742	1.14542	1.10742	1.13842	1.15542	1.12442		360	0.089417	0.076417	0.080417	0.0804167	0.0814167	0.080417	0.144417	0.149417	0.140417	0.141417	0.135417
PP7-Experiment 1																																						PP7-Experiment 2
Time (min)	MOI = 10						MOI = 1						MOI = 0.1						MOI = 0.01						MOI = 0.001						Uninfected Pa							Time (min)	MOI = 10						MOI = 1
0	0.018083	0.021083	0.026083	0.0140833	0.0150833	0.020083	0.013083	0.012083	0.012083	0.014083	0.014083	0.015083	0.012083	0.013083	0.013083	0.011083	0.011083	0.012083	0.016083	0.016083	0.018083	0.016083	0.016083	0.017083	0.015083	0.016083	0.017083	0.013083	0.013083	0.013083	0.016083	0.015083	0.023083	0.013083	0.013083	0.013083		0	0.015083	0.017083	0.020083	0.0110833	0.0140833	0.018083	0.012083	0.012083	0.014083	0.012083	0.013083
5	0.015667	0.017667	0.018667	0.0166667	0.0166667	0.017667	0.015667	0.013667	0.013667	0.013667	0.012667	0.013667	0.013667	0.011667	0.012667	0.011667	0.013667	0.011667	0.016667	0.015667	0.016667	0.015667	0.017667	0.015667	0.015667	0.011667	0.015667	0.011667	0.015667	0.011667	0.016667	0.014667	0.014667	0.015667	0.021667	0.014667		5	0.013667	0.014667	0.017667	0.0166667	0.0146667	0.014667	0.013667	0.012667	0.012667	0.012667	0.011667
10	0.020667	0.022667	0.022667	0.0196667	0.0206667	0.021667	0.019667	0.018667	0.018667	0.017667	0.017667	0.017667	0.017667	0.016667	0.017667	0.016667	0.017667	0.016667	0.020667	0.019667	0.020667	0.020667	0.021667	0.019667	0.019667	0.016667	0.022667	0.016667	0.019667	0.017667	0.021667	0.019667	0.018667	0.019667	0.026667	0.018667		10	0.019667	0.019667	0.021667	0.0216667	0.0196667	0.018667	0.019667	0.018667	0.017667	0.017667	0.017667
15	0.023833	0.026833	0.026833	0.0248333	0.0248333	0.025833	0.024833	0.023833	0.022833	0.023833	0.022833	0.022833	0.023833	0.023833	0.022833	0.021833	0.022833	0.022833	0.025833	0.024833	0.025833	0.025833	0.026833	0.024833	0.023833	0.021833	0.026833	0.021833	0.025833	0.022833	0.026833	0.025833	0.022833	0.024833	0.031833	0.023833		15	0.025833	0.025833	0.027833	0.0268333	0.0248333	0.023833	0.025833	0.025833	0.023833	0.024833	0.023833
20	0.03075	0.03175	0.03275	0.03075	0.02975	0.03075	0.03075	0.02975	0.02875	0.02875	0.02775	0.02875	0.02975	0.02975	0.02875	0.02775	0.02775	0.02875	0.03075	0.03075	0.03175	0.03075	0.03275	0.03075	0.02975	0.02775	0.03275	0.02775	0.03175	0.02875	0.03275	0.03075	0.02875	0.02975	0.03675	0.02975		20	0.03075	0.03175	0.03375	0.03175	0.03075	0.02975	0.03275	0.03275	0.02975	0.03075	0.02975
25	0.036083	0.037083	0.038083	0.0360833	0.0350833	0.036083	0.037083	0.037083	0.035083	0.035083	0.034083	0.034083	0.036083	0.037083	0.035083	0.035083	0.034083	0.035083	0.037083	0.037083	0.037083	0.037083	0.039083	0.037083	0.036083	0.033083	0.039083	0.033083	0.038083	0.035083	0.039083	0.038083	0.035083	0.036083	0.040083	0.035083		25	0.038083	0.038083	0.040083	0.0370833	0.0370833	0.035083	0.040083	0.040083	0.037083	0.038083	0.036083
30	0.042333	0.043333	0.044333	0.0423333	0.0413333	0.042333	0.043333	0.044333	0.041333	0.042333	0.040333	0.041333	0.043333	0.044333	0.041333	0.041333	0.040333	0.041333	0.043333	0.043333	0.044333	0.043333	0.046333	0.044333	0.043333	0.040333	0.044333	0.040333	0.045333	0.042333	0.045333	0.044333	0.042333	0.044333	0.046333	0.041333		30	0.045333	0.045333	0.046333	0.0433333	0.0433333	0.041333	0.047333	0.047333	0.044333	0.045333	0.044333
35	0.04975	0.05075	0.05175	0.04875	0.04875	0.04875	0.05175	0.05175	0.04875	0.04975	0.04775	0.04775	0.05175	0.05075	0.04875	0.04975	0.04875	0.04875	0.05075	0.05075	0.05175	0.05075	0.05475	0.05275	0.05075	0.04775	0.05275	0.04775	0.05475	0.04975	0.05275	0.05175	0.04875	0.04975	0.05575	0.04875		35	0.05375	0.05375	0.05475	0.05175	0.05175	0.04875	0.05675	0.05775	0.05275	0.05375	0.05175
40	0.058083	0.059083	0.060083	0.0570833	0.0570833	0.056083	0.061083	0.061083	0.057083	0.059083	0.056083	0.057083	0.061083	0.062083	0.057083	0.058083	0.057083	0.058083	0.059083	0.059083	0.061083	0.060083	0.064083	0.061083	0.061083	0.056083	0.062083	0.057083	0.064083	0.060083	0.062083	0.061083	0.058083	0.058083	0.064083	0.057083		40	0.063083	0.063083	0.064083	0.0610833	0.0600833	0.057083	0.067083	0.068083	0.063083	0.065083	0.061083
45	0.067083	0.068083	0.068083	0.0650833	0.0650833	0.065083	0.070083	0.071083	0.066083	0.069083	0.065083	0.066083	0.070083	0.072083	0.067083	0.068083	0.065083	0.067083	0.068083	0.069083	0.070083	0.069083	0.073083	0.071083	0.071083	0.065083	0.071083	0.066083	0.074083	0.069083	0.071083	0.070083	0.066083	0.067083	0.072083	0.066083		45	0.074083	0.072083	0.074083	0.0700833	0.0700833	0.066083	0.078083	0.079083	0.073083	0.074083	0.071083
50	0.077333	0.079333	0.078333	0.0743333	0.0753333	0.074333	0.081333	0.082333	0.076333	0.080333	0.074333	0.075333	0.081333	0.082333	0.077333	0.077333	0.075333	0.076333	0.078333	0.079333	0.080333	0.079333	0.084333	0.081333	0.081333	0.075333	0.081333	0.076333	0.085333	0.080333	0.081333	0.081333	0.075333	0.077333	0.082333	0.076333		50	0.085333	0.084333	0.085333	0.0803333	0.0803333	0.076333	0.089333	0.091333	0.084333	0.086333	0.082333
55	0.087667	0.089667	0.089667	0.0846667	0.0856667	0.083667	0.091667	0.092667	0.085667	0.089667	0.084667	0.085667	0.090667	0.094667	0.087667	0.088667	0.085667	0.087667	0.088667	0.088667	0.090667	0.089667	0.094667	0.092667	0.091667	0.085667	0.092667	0.086667	0.097667	0.091667	0.091667	0.091667	0.085667	0.087667	0.090667	0.085667		55	0.097667	0.095667	0.096667	0.0916667	0.0916667	0.087667	0.101667	0.103667	0.095667	0.097667	0.094667
60	0.098833	0.101833	0.100833	0.0948333	0.0968333	0.093833	0.103833	0.105833	0.096833	0.100833	0.095833	0.096833	0.102833	0.105833	0.097833	0.099833	0.095833	0.097833	0.098833	0.098833	0.101833	0.100833	0.106833	0.103833	0.103833	0.096833	0.104833	0.097833	0.109833	0.102833	0.102833	0.102833	0.095833	0.097833	0.101833	0.095833		60	0.109833	0.107833	0.108833	0.102833	0.103833	0.098833	0.114833	0.116833	0.108833	0.109833	0.106833
65	0.111083	0.114083	0.112083	0.107083	0.109083	0.105083	0.116083	0.118083	0.108083	0.113083	0.107083	0.109083	0.115083	0.117083	0.110083	0.112083	0.109083	0.110083	0.110083	0.110083	0.113083	0.112083	0.119083	0.116083	0.115083	0.108083	0.116083	0.110083	0.122083	0.115083	0.115083	0.115083	0.107083	0.110083	0.113083	0.108083		65	0.124083	0.121083	0.122083	0.116083	0.117083	0.111083	0.129083	0.131083	0.122083	0.123083	0.119083
70	0.12525	0.12825	0.12525	0.12025	0.12125	0.11825	0.13025	0.13225	0.12025	0.12425	0.11925	0.12025	0.12825	0.13125	0.12225	0.12525	0.12025	0.12225	0.12125	0.12225	0.12525	0.12325	0.13125	0.12825	0.12825	0.12025	0.12925	0.12225	0.13625	0.12825	0.12625	0.12825	0.11925	0.12125	0.12525	0.11925		70	0.13925	0.13625	0.13725	0.13025	0.13125	0.12425	0.14425	0.14625	0.13525	0.13725	0.13225
75	0.139667	0.142667	0.139667	0.132667	0.135667	0.130667	0.142667	0.145667	0.133667	0.138667	0.131667	0.133667	0.141667	0.144667	0.135667	0.138667	0.132667	0.135667	0.134667	0.134667	0.137667	0.136667	0.144667	0.142667	0.141667	0.132667	0.143667	0.135667	0.151667	0.142667	0.139667	0.140667	0.131667	0.133667	0.135667	0.130667		75	0.156667	0.152667	0.153667	0.145667	0.146667	0.139667	0.158667	0.162667	0.150667	0.151667	0.146667
80	0.155833	0.158833	0.155833	0.147833	0.150833	0.143833	0.157833	0.160833	0.146833	0.152833	0.143833	0.147833	0.156833	0.160833	0.147833	0.152833	0.146833	0.151833	0.146833	0.147833	0.150833	0.149833	0.159833	0.156833	0.155833	0.146833	0.157833	0.148833	0.166833	0.157833	0.152833	0.154833	0.143833	0.146833	0.149833	0.143833		80	0.174833	0.169833	0.170833	0.160833	0.162833	0.154833	0.175833	0.177833	0.165833	0.167833	0.161833
85	0.172	0.177	0.172	0.163	0.167	0.16	0.173	0.176	0.161	0.167	0.158	0.161	0.171	0.176	0.164	0.168	0.16	0.164	0.161	0.161	0.166	0.164	0.174	0.172	0.169	0.16	0.173	0.163	0.182	0.173	0.168	0.17	0.158	0.161	0.163	0.157		85	0.195	0.19	0.19	0.179	0.181	0.172	0.193	0.196	0.182	0.184	0.177
90	0.19125	0.19625	0.19025	0.17925	0.18425	0.17625	0.19125	0.19425	0.17625	0.18325	0.17325	0.17525	0.18825	0.19325	0.17825	0.18325	0.17525	0.17925	0.17425	0.17525	0.18025	0.17825	0.19125	0.18725	0.18625	0.17525	0.18925	0.17925	0.20025	0.18925	0.18325	0.18625	0.17225	0.17525	0.17725	0.17125		90	0.21625	0.21025	0.21025	0.19925	0.20125	0.19025	0.21225	0.21425	0.19925	0.20225	0.19425
95	0.21175	0.21675	0.20975	0.19875	0.20475	0.19475	0.20975	0.21075	0.19275	0.19975	0.18875	0.19275	0.20475	0.20975	0.19475	0.20175	0.19175	0.19675	0.18975	0.19075	0.19675	0.19475	0.20875	0.20475	0.20175	0.19075	0.20575	0.19575	0.21775	0.20775	0.19875	0.20175	0.18775	0.19075	0.19175	0.18575		95	0.23775	0.23075	0.23075	0.21875	0.22175	0.21075	0.23175	0.23375	0.21775	0.21975	0.21175
100	0.232083	0.237083	0.231083	0.218083	0.224083	0.213083	0.225083	0.230083	0.209083	0.216083	0.205083	0.209083	0.223083	0.229083	0.212083	0.220083	0.207083	0.213083	0.205083	0.207083	0.213083	0.211083	0.226083	0.224083	0.219083	0.207083	0.224083	0.213083	0.238083	0.226083	0.217083	0.220083	0.204083	0.207083	0.207083	0.202083		100	0.260083	0.253083	0.254083	0.240083	0.243083	0.230083	0.252083	0.255083	0.236083	0.239083	0.229083
105	0.252167	0.259167	0.251167	0.237167	0.244167	0.232167	0.243167	0.248167	0.226167	0.235167	0.221167	0.226167	0.242167	0.248167	0.228167	0.236167	0.224167	0.231167	0.221167	0.223167	0.230167	0.228167	0.245167	0.242167	0.236167	0.224167	0.241167	0.230167	0.257167	0.244167	0.234167	0.238167	0.219167	0.225167	0.223167	0.217167		105	0.282167	0.273167	0.274167	0.260167	0.264167	0.250167	0.272167	0.276167	0.254167	0.258167	0.246167
110	0.274333	0.280333	0.273333	0.258333	0.265333	0.252333	0.263333	0.267333	0.243333	0.251333	0.237333	0.242333	0.262333	0.265333	0.246333	0.254333	0.241333	0.248333	0.238333	0.238333	0.248333	0.245333	0.265333	0.259333	0.254333	0.241333	0.260333	0.248333	0.277333	0.265333	0.250333	0.256333	0.236333	0.239333	0.238333	0.233333		110	0.305333	0.296333	0.296333	0.281333	0.285333	0.270333	0.293333	0.296333	0.273333	0.278333	0.266333
115	0.296083	0.304083	0.295083	0.280083	0.287083	0.273083	0.283083	0.288083	0.262083	0.272083	0.255083	0.262083	0.281083	0.289083	0.266083	0.276083	0.259083	0.269083	0.256083	0.258083	0.267083	0.263083	0.286083	0.281083	0.273083	0.260083	0.281083	0.267083	0.300083	0.286083	0.272083	0.276083	0.255083	0.258083	0.256083	0.250083		115	0.328083	0.318083	0.319083	0.303083	0.308083	0.291083	0.316083	0.320083	0.294083	0.298083	0.286083
120	0.31725	0.32625	0.31725	0.30025	0.30825	0.29225	0.30525	0.30925	0.28125	0.29025	0.27325	0.27925	0.30325	0.31225	0.28525	0.29525	0.27925	0.28825	0.27325	0.27425	0.28525	0.28225	0.30625	0.30125	0.29625	0.28025	0.30025	0.28825	0.32225	0.30725	0.29025	0.29525	0.27225	0.27525	0.27325	0.26725		120	0.35225	0.34125	0.34225	0.32425	0.33025	0.31225	0.34025	0.34125	0.31525	0.31925	0.30525
125	0.341083	0.350083	0.338083	0.320083	0.329083	0.312083	0.325083	0.331083	0.300083	0.310083	0.291083	0.298083	0.325083	0.335083	0.306083	0.317083	0.298083	0.309083	0.291083	0.293083	0.304083	0.301083	0.328083	0.323083	0.312083	0.298083	0.321083	0.308083	0.345083	0.330083	0.312083	0.317083	0.292083	0.296083	0.292083	0.287083		125	0.376083	0.365083	0.364083	0.345083	0.351083	0.333083	0.362083	0.366083	0.336083	0.340083	0.324083
130	0.362667	0.377667	0.362667	0.342667	0.353667	0.334667	0.347667	0.354667	0.319667	0.330667	0.309667	0.317667	0.347667	0.358667	0.327667	0.339667	0.318667	0.331667	0.310667	0.311667	0.325667	0.321667	0.352667	0.345667	0.332667	0.319667	0.343667	0.328667	0.370667	0.354667	0.333667	0.339667	0.310667	0.313667	0.309667	0.304667		130	0.402667	0.389667	0.390667	0.369667	0.374667	0.355667	0.388667	0.391667	0.358667	0.363667	0.345667
135	0.390083	0.401083	0.390083	0.368083	0.377083	0.356083	0.371083	0.376083	0.341083	0.351083	0.329083	0.337083	0.373083	0.388083	0.349083	0.364083	0.340083	0.354083	0.331083	0.332083	0.348083	0.343083	0.377083	0.370083	0.354083	0.340083	0.367083	0.352083	0.395083	0.379083	0.356083	0.362083	0.333083	0.335083	0.330083	0.324083		135	0.432083	0.414083	0.418083	0.393083	0.402083	0.379083	0.416083	0.418083	0.382083	0.388083	0.368083
140	0.419167	0.428167	0.414167	0.387167	0.401167	0.380167	0.396167	0.402167	0.362167	0.374167	0.349167	0.357167	0.400167	0.413167	0.373167	0.390167	0.363167	0.379167	0.350167	0.351167	0.369167	0.364167	0.403167	0.396167	0.377167	0.363167	0.390167	0.375167	0.423167	0.406167	0.380167	0.387167	0.352167	0.359167	0.349167	0.343167		140	0.462167	0.441167	0.444167	0.419167	0.428167	0.402167	0.444167	0.447167	0.407167	0.413167	0.391167
145	0.449667	0.456667	0.441667	0.414667	0.427667	0.403667	0.421667	0.428667	0.384667	0.395667	0.369667	0.380667	0.426667	0.439667	0.398667	0.413667	0.386667	0.401667	0.373667	0.373667	0.393667	0.388667	0.429667	0.423667	0.402667	0.384667	0.415667	0.399667	0.452667	0.433667	0.406667	0.414667	0.375667	0.381667	0.369667	0.364667		145	0.493667	0.474667	0.474667	0.444667	0.453667	0.427667	0.474667	0.475667	0.433667	0.440667	0.414667
150	0.470083	0.489083	0.466083	0.439083	0.454083	0.430083	0.449083	0.455083	0.408083	0.421083	0.392083	0.403083	0.455083	0.470083	0.424083	0.442083	0.410083	0.430083	0.395083	0.396083	0.418083	0.413083	0.459083	0.452083	0.425083	0.409083	0.443083	0.426083	0.481083	0.463083	0.433083	0.440083	0.398083	0.401083	0.390083	0.387083		150	0.524083	0.503083	0.503083	0.472083	0.484083	0.453083	0.504083	0.504083	0.461083	0.467083	0.441083
155	0.497417	0.517417	0.496417	0.463417	0.481417	0.451417	0.480417	0.487417	0.436417	0.448417	0.416417	0.425417	0.484417	0.502417	0.451417	0.472417	0.435417	0.459417	0.419417	0.418417	0.443417	0.437417	0.493417	0.483417	0.449417	0.434417	0.469417	0.452417	0.512417	0.494417	0.459417	0.469417	0.422417	0.429417	0.415417	0.409417		155	0.558417	0.534417	0.536417	0.500417	0.514417	0.481417	0.539417	0.537417	0.491417	0.498417	0.468417
160	0.528667	0.553667	0.527667	0.491667	0.509667	0.475667	0.509667	0.516667	0.459667	0.473667	0.439667	0.450667	0.514667	0.537667	0.478667	0.502667	0.462667	0.487667	0.444667	0.442667	0.471667	0.464667	0.522667	0.515667	0.476667	0.463667	0.499667	0.481667	0.544667	0.528667	0.490667	0.499667	0.449667	0.451667	0.439667	0.432667		160	0.597667	0.568667	0.572667	0.533667	0.547667	0.512667	0.571667	0.572667	0.520667	0.527667	0.496667
165	0.565833	0.586833	0.558833	0.522833	0.540833	0.500833	0.538833	0.543833	0.487833	0.498833	0.463833	0.477833	0.547833	0.575833	0.508833	0.533833	0.489833	0.518833	0.469833	0.467833	0.498833	0.492833	0.549833	0.541833	0.502833	0.487833	0.530833	0.508833	0.578833	0.561833	0.520833	0.526833	0.476833	0.480833	0.466833	0.457833		165	0.634833	0.605833	0.609833	0.566833	0.582833	0.542833	0.605833	0.609833	0.552833	0.559833	0.525833
170	0.601417	0.625417	0.592417	0.548417	0.574417	0.536417	0.574417	0.580417	0.520417	0.535417	0.494417	0.507417	0.584417	0.614417	0.542417	0.566417	0.522417	0.548417	0.497417	0.495417	0.532417	0.525417	0.590417	0.579417	0.532417	0.517417	0.560417	0.542417	0.622417	0.599417	0.551417	0.563417	0.505417	0.508417	0.491417	0.486417		170	0.671417	0.641417	0.642417	0.598417	0.617417	0.575417	0.659417	0.650417	0.588417	0.591417	0.558417
175	0.64475	0.66175	0.62975	0.58275	0.61075	0.55775	0.60975	0.61175	0.54675	0.56175	0.51975	0.53475	0.63275	0.65675	0.57375	0.60675	0.55275	0.58975	0.52775	0.52875	0.56575	0.55475	0.62675	0.61475	0.56475	0.54775	0.59375	0.57575	0.65575	0.64875	0.58975	0.60175	0.53575	0.53775	0.52175	0.51475		175	0.71475	0.68175	0.68375	0.63875	0.65575	0.60975	0.69575	0.69175	0.62375	0.62875	0.59075
180	0.670917	0.693917	0.660917	0.613917	0.642917	0.585917	0.646917	0.657917	0.573917	0.589917	0.548917	0.566917	0.679917	0.714917	0.622917	0.661917	0.591917	0.632917	0.556917	0.553917	0.595917	0.580917	0.665917	0.660917	0.595917	0.582917	0.634917	0.625917	0.709917	0.691917	0.618917	0.630917	0.565917	0.561917	0.546917	0.538917		180	0.754917	0.720917	0.724917	0.676917	0.695917	0.643917	0.758917	0.742917	0.658917	0.664917	0.620917
185	0.7155	0.7425	0.7065	0.6485	0.6835	0.6265	0.6885	0.6975	0.6105	0.6275	0.5765	0.5995	0.7125	0.7475	0.6535	0.6895	0.6275	0.6645	0.5895	0.5905	0.6365	0.6205	0.6975	0.6975	0.6315	0.6175	0.6755	0.6545	0.7495	0.7315	0.6715	0.6785	0.6045	0.5985	0.5805	0.5755		185	0.8075	0.7595	0.7695	0.7095	0.7315	0.6805	0.7875	0.7965	0.6985	0.7135	0.6535
190	0.761833	0.783833	0.754833	0.685833	0.721833	0.651833	0.722833	0.728833	0.641833	0.659833	0.613833	0.625833	0.755833	0.788833	0.686833	0.734833	0.658833	0.704833	0.619833	0.616833	0.668833	0.649833	0.725833	0.721833	0.664833	0.656833	0.703833	0.687833	0.782833	0.770833	0.704833	0.713833	0.635833	0.627833	0.611833	0.602833		190	0.848833	0.813833	0.811833	0.763833	0.784833	0.725833	0.825833	0.830833	0.744833	0.751833	0.697833
195	0.804167	0.834167	0.805167	0.732167	0.764167	0.692167	0.774167	0.790167	0.681167	0.692167	0.639167	0.656167	0.808167	0.842167	0.735167	0.785167	0.704167	0.754167	0.652167	0.644167	0.702167	0.697167	0.778167	0.771167	0.702167	0.691167	0.747167	0.742167	0.831167	0.822167	0.753167	0.772167	0.671167	0.673167	0.643167	0.632167		195	0.904167	0.856167	0.863167	0.800167	0.817167	0.768167	0.914167	0.894167	0.795167	0.808167	0.732167
200	0.841833	0.882833	0.849833	0.766833	0.804833	0.735833	0.823833	0.827833	0.711833	0.733833	0.670833	0.700833	0.855833	0.886833	0.785833	0.830833	0.745833	0.799833	0.682833	0.683833	0.739833	0.732833	0.824833	0.817833	0.739833	0.742833	0.791833	0.782833	0.885833	0.875833	0.800833	0.805833	0.704833	0.710833	0.674833	0.667833		200	0.949833	0.906833	0.913833	0.838833	0.870833	0.809833	0.930833	0.937833	0.850833	0.859833	0.782833
205	0.885	0.911	0.896	0.804	0.852	0.767	0.865	0.877	0.764	0.78	0.705	0.738	0.898	0.929	0.825	0.875	0.799	0.848	0.725	0.727	0.785	0.77	0.869	0.864	0.789	0.781	0.84	0.826	0.924	0.912	0.839	0.85	0.751	0.75	0.718	0.711		205	0.999	0.956	0.973	0.889	0.922	0.85	0.982	0.986	0.894	0.91	0.834
210	0.9255	0.9495	0.9355	0.8485	0.9005	0.8045	0.9225	0.9275	0.8105	0.8305	0.7445	0.7825	0.9405	0.9755	0.8675	0.9155	0.8325	0.8895	0.7575	0.7605	0.8195	0.8055	0.9315	0.9315	0.8265	0.8205	0.8845	0.8775	0.9745	0.9625	0.8905	0.8845	0.7855	0.7795	0.7465	0.7425		210	1.0805	0.9935	1.0605	0.9425	0.9855	0.9025	1.0385	1.0415	0.9405	0.9615	0.8815
215	0.97875	0.96175	1.00375	0.89475	0.93075	0.84075	0.95775	0.96675	0.85675	0.86975	0.78675	0.82175	0.98875	1.01675	0.91375	0.96575	0.88375	0.94175	0.79275	0.79375	0.85975	0.85175	0.96775	0.96275	0.87375	0.86475	0.93275	0.91475	1.02275	1.00575	0.93175	0.93075	0.82975	0.82775	0.78475	0.77775		215	1.10275	1.03575	1.04775	1.02475	1.02475	0.94875	1.07375	1.08775	0.98975	1.00675	0.93175
220	1.00217	0.960167	1.00817	0.939167	0.972167	0.899167	0.996167	1.00817	0.895167	0.904167	0.825167	0.858167	1.01917	1.03817	0.956167	1.00217	0.925167	0.978167	0.845167	0.841167	0.916167	0.895167	0.998167	1.00017	0.913167	0.918167	0.972167	0.962167	1.05517	1.03817	0.978167	0.979167	0.875167	0.878167	0.834167	0.825167		220	1.08717	1.03617	1.05917	1.02817	1.10117	1.01417	1.10317	1.12017	1.04917	1.05317	0.980167
225	1.00758	0.968583	1.02758	0.978583	0.999583	0.940583	1.00858	1.03458	0.934583	0.952583	0.865583	0.902583	1.03858	1.04958	0.994583	1.04758	0.962583	1.02558	0.880583	0.875583	0.957583	0.944583	1.02758	1.02558	0.961583	0.951583	1.02358	1.00258	1.09958	1.04758	1.01058	1.01358	0.920583	0.927583	0.871583	0.863583		225	1.08758	1.04858	1.08858	1.06858	1.10558	1.03358	1.10658	1.10258	1.08658	1.09158	1.02258
230	1.00592	0.966917	1.03392	1.06392	1.00192	1.00692	1.01892	1.03992	0.988917	1.00492	0.921917	0.959917	1.04492	1.05692	1.03492	1.06192	1.00692	1.05092	0.936917	0.945917	1.00792	1.00092	1.05092	1.05492	1.00892	0.994917	1.07092	1.04192	1.09992	1.06192	1.04692	1.04592	0.972917	0.967917	0.921917	0.914917		230	1.09592	1.03292	1.08892	1.04792	1.05492	1.10192	1.09492	1.08592	1.10592	1.11192	1.06892
235	0.995083	1.00208	1.04008	1.02408	1.01608	1.06408	0.997083	1.01908	1.01708	1.03008	0.956083	1.00308	1.04008	1.05408	1.04708	1.06308	1.03508	1.05808	0.988083	0.984083	1.05208	1.03608	1.06708	1.05308	1.05008	1.03608	1.09808	1.06208	1.10208	1.05908	1.06508	1.06408	1.02208	1.01608	0.975083	0.960083		235	1.11108	1.06008	1.08308	1.05108	1.12708	1.08408	1.08608	1.08508	1.10708	1.10108	1.10808
240	1.00258	0.994583	1.04658	1.03658	1.00458	1.01758	1.01458	1.03058	1.01358	1.03558	0.995583	1.01258	1.04658	1.05658	1.05358	1.06658	1.04758	1.05358	1.01158	0.999583	1.06758	1.05358	1.07058	1.05258	1.08758	1.05758	1.11058	1.06958	1.12258	1.06358	1.07258	1.05358	1.03758	1.04858	1.00358	0.989583		240	1.11858	1.04358	1.12758	1.06558	1.07358	1.07458	1.09158	1.08658	1.11958	1.09858	1.11358
245	1.00308	1.00108	1.08708	1.02408	1.04808	1.00608	1.03808	1.06508	1.03008	1.03408	1.02508	1.00708	1.04508	1.07008	1.05508	1.07408	1.05108	1.06208	1.05408	1.05108	1.08908	1.08808	1.07308	1.06408	1.11408	1.07008	1.11808	1.07208	1.12108	1.06608	1.07908	1.07208	1.07108	1.07008	1.03908	1.04208		245	1.13708	1.04008	1.10808	1.07108	1.07208	1.09008	1.09808	1.10808	1.12808	1.16508	1.11208
250	1.00267	0.980667	1.07367	1.01767	1.02867	0.990667	1.04967	1.04467	1.00967	1.02667	1.00467	1.01267	1.05167	1.06367	1.05867	1.08167	1.05367	1.06167	1.06167	1.06467	1.08467	1.08667	1.08367	1.07267	1.12667	1.07267	1.12967	1.07567	1.12067	1.07167	1.07667	1.07067	1.05767	1.06567	1.05667	1.04967		250	1.15667	1.04167	1.14767	1.05367	1.05367	1.09067	1.10067	1.16267	1.13867	1.09467	1.12167
255	1.02567	0.964667	1.06067	1.03167	1.02667	1.04867	1.03867	1.03967	1.00867	1.06167	0.998667	1.02267	1.05367	1.06567	1.05967	1.08567	1.05667	1.06967	1.07767	1.07267	1.10067	1.08467	1.08667	1.07167	1.12367	1.07767	1.12767	1.08367	1.12267	1.07567	1.09167	1.07667	1.08067	1.07467	1.08067	1.06767		255	1.16067	1.04867	1.12467	1.07567	1.07467	1.08467	1.08867	1.12867	1.14967	1.10667	1.10167
260	1.05017	1.00917	1.11017	1.10617	1.02717	1.01017	1.03417	1.07417	1.03117	1.04117	1.05417	1.04817	1.05417	1.05317	1.06617	1.09217	1.06117	1.07317	1.08917	1.08117	1.11117	1.09317	1.09717	1.07817	1.13517	1.08217	1.13417	1.08617	1.12917	1.07817	1.09717	1.08917	1.09017	1.08117	1.08017	1.07917		260	1.15917	1.06717	1.10217	1.06017	1.10117	1.12317	1.08717	1.12217	1.13217	1.09817	1.17017
265	1.0215	0.9875	1.0895	1.0365	1.0525	0.9905	1.0415	1.0915	1.0345	1.0655	1.0125	1.0315	1.0485	1.0625	1.0675	1.0865	1.0675	1.0785	1.0855	1.0795	1.1075	1.0865	1.0905	1.0765	1.1305	1.0905	1.1365	1.0895	1.1355	1.0775	1.0955	1.0815	1.0915	1.0875	1.0895	1.0705		265	1.1635	1.0545	1.0765	1.0565	1.1385	1.1185	1.1045	1.1055	1.1135	1.2195	1.1385
270	1.02	0.993	1.127	1.046	1.019	1.015	1.005	1.108	1.039	1.02	1.012	1.046	1.045	1.059	1.069	1.1	1.064	1.08	1.099	1.096	1.12	1.094	1.098	1.08	1.138	1.091	1.145	1.093	1.138	1.088	1.101	1.083	1.105	1.099	1.105	1.084		270	1.164	1.047	1.078	1.093	1.158	1.128	1.128	1.114	1.204	1.127	1.131
275	1.00808	0.997083	1.15008	1.03808	1.06208	1.04508	1.04008	1.10208	1.02308	1.02608	1.01408	1.09008	1.04408	1.06508	1.06808	1.08908	1.07408	1.07108	1.09908	1.09208	1.12208	1.10008	1.10308	1.07708	1.13808	1.09808	1.14408	1.09408	1.14308	1.08908	1.09708	1.08508	1.10508	1.10208	1.10908	1.08408		275	1.18308	1.04308	1.06808	1.05908	1.11308	1.12708	1.15608	1.11208	1.15008	1.17408	1.12508
280	1.01367	1.00167	1.15867	1.01067	1.09367	0.999667	1.01467	1.10567	1.02767	1.02567	1.00167	1.10967	1.04867	1.07067	1.05667	1.08867	1.05667	1.08567	1.09867	1.09867	1.12467	1.11267	1.11067	1.08967	1.14367	1.10167	1.15367	1.10367	1.15067	1.09667	1.10467	1.10267	1.10567	1.09567	1.10667	1.08767		280	1.18567	1.05567	1.07967	1.07167	1.10567	1.16767	1.15367	1.12967	1.17567	1.12367	1.11467
285	1.003	1.011	1.16	0.999	1.027	1.009	1.033	1.085	1.061	1.079	1.006	1.104	1.051	1.052	1.066	1.112	1.067	1.067	1.102	1.103	1.126	1.113	1.116	1.096	1.153	1.106	1.156	1.106	1.155	1.102	1.102	1.104	1.111	1.101	1.116	1.091		285	1.184	1.061	1.09	1.061	1.081	1.127	1.139	1.092	1.11	1.129	1.133
290	1.01925	1.05825	1.12925	1.01825	1.03825	1.00325	1.01925	1.07725	1.04225	1.02925	1.09925	1.11325	1.05125	1.04425	1.05125	1.10525	1.07325	1.07025	1.11625	1.11625	1.14125	1.11425	1.11825	1.10025	1.15225	1.11025	1.15925	1.11025	1.15625	1.10725	1.12325	1.11125	1.12625	1.11925	1.13125	1.10425		290	1.22525	1.06025	1.08725	1.05925	1.07625	1.09825	1.15425	1.07725	1.19625	1.12225	1.12525
295	1.02592	1.00192	1.12392	1.01592	1.05192	1.00592	1.06392	1.14692	1.03492	1.02392	1.03692	1.10792	1.04792	1.05492	1.05392	1.13692	1.06792	1.07192	1.10792	1.10792	1.13392	1.10992	1.11992	1.10492	1.15992	1.11492	1.16292	1.11592	1.16492	1.11492	1.11692	1.10892	1.10792	1.11892	1.12392	1.10092		295	1.23992	1.05992	1.08492	1.06792	1.06992	1.11192	1.13292	1.09792	1.24892	1.10092	1.12892
300	1.01308	1.01808	1.11608	1.01808	1.04408	1.00308	1.02208	1.10608	1.06308	1.03208	1.03608	1.12708	1.05908	1.03408	1.06308	1.12908	1.06408	1.07508	1.12008	1.12108	1.15008	1.12308	1.12908	1.10508	1.16408	1.11908	1.17108	1.12208	1.16808	1.12208	1.12308	1.11408	1.13708	1.13108	1.14708	1.11808		300	1.24708	1.06708	1.09208	1.07608	1.07908	1.10708	1.10408	1.08208	1.32108	1.14308	1.14808
305	1.0185	1.0235	1.1225	1.0805	1.0425	0.9955	1.0525	1.1025	1.0665	1.0335	1.0365	1.1545	1.0765	1.0645	1.0815	1.1525	1.0745	1.0685	1.1305	1.1235	1.1575	1.1335	1.1365	1.1135	1.1725	1.1225	1.1795	1.1255	1.1815	1.1275	1.1365	1.1305	1.1425	1.1415	1.1545	1.1215		305	1.2545	1.0665	1.0965	1.0785	1.0855	1.0915	1.0915	1.0915	1.2075	1.1005	1.1505
310	1.02392	1.01592	1.12692	1.00992	1.03892	1.00592	1.06092	1.14392	1.16992	1.04592	1.05792	1.14792	1.07592	1.07192	1.09292	1.14692	1.06492	1.12592	1.11292	1.12192	1.14492	1.12292	1.14092	1.12092	1.17892	1.12992	1.19392	1.13592	1.18292	1.13592	1.14092	1.13192	1.12992	1.13392	1.14392	1.12092		310	1.26492	1.07392	1.10592	1.07992	1.09792	1.09392	1.10292	1.09792	1.14692	1.10592	1.15192
315	1.02933	1.01833	1.13633	1.02533	1.05133	1.00733	1.04633	1.13333	1.15233	1.04033	1.11233	1.16433	1.09333	1.05533	1.13633	1.18033	1.09233	1.07933	1.11033	1.12633	1.15133	1.13033	1.12433	1.10133	1.18133	1.13133	1.19333	1.13933	1.18833	1.14533	1.13933	1.12633	1.13533	1.14133	1.15033	1.12733		315	1.26633	1.07933	1.11333	1.08733	1.11033	1.09333	1.11133	1.11333	1.13233	1.11733	1.14933
320	1.03683	1.02083	1.13883	1.04083	1.04583	1.04583	1.05283	1.14683	1.16383	1.05283	1.10183	1.18583	1.10283	1.05283	1.15983	1.20383	1.06983	1.07083	1.12083	1.12583	1.15183	1.12583	1.14583	1.11483	1.18283	1.13683	1.19883	1.14283	1.19383	1.14783	1.14483	1.13783	1.14983	1.14983	1.16483	1.14183		320	1.26983	1.08083	1.12083	1.08883	1.11583	1.08183	1.11583	1.11783	1.13183	1.13583	1.15883
325	1.04083	1.02783	1.13883	1.03483	1.04783	1.02283	1.05883	1.13983	1.08083	1.03783	1.16683	1.19883	1.12683	1.04183	1.15683	1.16583	1.07483	1.05183	1.13583	1.11883	1.16583	1.12583	1.13583	1.12283	1.19083	1.14483	1.20283	1.15083	1.20183	1.15083	1.15183	1.13983	1.16183	1.15583	1.17783	1.14983		325	1.27183	1.08283	1.12383	1.09283	1.12283	1.08983	1.12483	1.12883	1.14883	1.15283	1.15183
330	1.05058	1.03658	1.14858	1.03358	1.05058	1.03158	1.07458	1.13458	1.05158	1.03358	1.16158	1.23658	1.21358	1.06258	1.13558	1.21458	1.10358	1.03558	1.12458	1.12558	1.16058	1.12958	1.13258	1.11858	1.19858	1.15158	1.21358	1.16158	1.20458	1.15858	1.14658	1.14558	1.14858	1.15058	1.16458	1.14558		330	1.27258	1.08858	1.12858	1.10058	1.12958	1.09858	1.13658	1.13758	1.15258	1.15058	1.16358
335	1.05583	1.03683	1.15183	1.04983	1.05683	1.03383	1.08183	1.13583	1.03383	1.05283	1.12683	1.23383	1.17383	1.03483	1.16183	1.19183	1.16283	1.06683	1.13683	1.14183	1.15483	1.11583	1.13383	1.13083	1.20083	1.15583	1.21683	1.16583	1.21483	1.16283	1.15983	1.15483	1.16883	1.16283	1.17983	1.15583		335	1.27283	1.08983	1.12983	1.10583	1.13483	1.10083	1.14783	1.14283	1.16883	1.16483	1.17683
340	1.06017	1.04217	1.16017	1.04417	1.06217	1.04017	1.08017	1.13017	1.03117	1.04617	1.15117	1.23117	1.21417	1.05217	1.17017	1.19917	1.23717	1.06817	1.12417	1.13617	1.15717	1.13817	1.13717	1.14317	1.20717	1.16417	1.22717	1.16817	1.22317	1.16517	1.16617	1.16117	1.16617	1.16717	1.17717	1.15417		340	1.27917	1.09317	1.13417	1.10817	1.14317	1.10017	1.14717	1.14517	1.16917	1.16317	1.18117
345	1.07167	1.04267	1.16367	1.05267	1.06967	1.04767	1.10467	1.13467	1.03267	1.04567	1.08367	1.24067	1.26667	1.05667	1.10067	1.21967	1.08167	1.09567	1.13767	1.13367	1.16267	1.14067	1.15167	1.13167	1.21467	1.16567	1.23367	1.17467	1.22667	1.17267	1.15967	1.15667	1.17367	1.17367	1.19067	1.17067		345	1.27867	1.09467	1.13767	1.11167	1.14667	1.10767	1.14667	1.14867	1.17167	1.16867	1.18767
350	1.07392	1.03992	1.17392	1.06692	1.07692	1.05392	1.11692	1.13392	1.03492	1.05692	1.07792	1.22492	1.27692	1.05392	1.10492	1.21692	1.13792	1.10292	1.13892	1.12692	1.16592	1.14892	1.15692	1.18592	1.21492	1.17492	1.23992	1.17792	1.23492	1.18392	1.16892	1.16592	1.17192	1.17492	1.19092	1.16292		350	1.27792	1.09392	1.13492	1.11392	1.14692	1.10892	1.14992	1.14992	1.17792	1.17592	1.19192
355	1.07708	1.04208	1.17708	1.07108	1.08208	1.05808	1.11908	1.13808	1.05308	1.07608	1.07108	1.21008	1.21408	1.06308	1.10608	1.22108	1.12108	1.08808	1.14108	1.14308	1.22608	1.14308	1.15608	1.15808	1.22408	1.17908	1.24008	1.18508	1.23808	1.18908	1.17508	1.17808	1.18908	1.18608	1.20108	1.17008		355	1.27508	1.09908	1.14008	1.11708	1.15308	1.11108	1.15208	1.15508	1.18508	1.18008	1.20508
360	1.08242	1.04542	1.18242	1.07742	1.08942	1.06142	1.13242	1.14742	1.06142	1.07842	1.06242	1.18642	1.18242	1.07542	1.10342	1.22542	1.11142	1.07942	1.15142	1.14942	1.17542	1.15942	1.16542	1.17442	1.23042	1.18842	1.25442	1.19742	1.24742	1.19042	1.17942	1.18242	1.19842	1.19542	1.20842	1.18042		360	1.27442	1.10142	1.14042	1.12142	1.15842	1.11542	1.15142	1.15642	1.19842	1.18842	1.21842
[truncated: 79 more columns]

## Sheet: Fig. 2b,c,d,e,f
P32-ATP end-point- Experiment 1																									P32-ATP end-point- Experiment 2
	RLU																									RLU
Time (min)	MOI = 10				MOI = 1				MOI = 0.1				MOI = 0.01				MOI = 0.001				Uninfected Pa				Time (min)	MOI = 10				MOI = 1				MOI = 0.1				MOI = 0.01				MOI = 0.001				Uninfected Pa
0	5555	5435	5455		4426	4355	4673		4289	4623	3922		4362	4510	4985		5090	4087	5013		4889	4981	5942		0	6053	6502	6294		4273	4219	4341		3716	3631	3947		4670	4809	4973		5433	5066	4148		4309	5875	5028
30	165103	170589	173190		83376	76869	55067		11983	19966	36966		8103	11268	11975		11962	11322	15829		9845	11419	13202		30	206663	207595	200877		79792	84956	92268		18434	20535	19911		12634	13148	12917		8412	12218	12666		8909	7911	9531
60	321145	318852	323914		318037	322761	321865		204599	206060	215133		68858	56042	68316		29579	27840	33653		27475	23242	25863		60	366207	380720	382527		355819	369643	349839		216664	228023	229298		72998	73645	74911		20195	20927	21383		22420	14069	19524
120	380026	353691	365592		421033	416174	417256		444577	452860	447196		449114	473007	471650		450179	485955	508811		29735	33027	36016		120	420315	421521	436476		490045	493044	501278		458403	464945	457990		509607	539227	533329		515461	856625	510018		22604	25611	25546
180	379417	401902	395961		451876	449189	458643		477922	470455	485416		524206	525226	531740		556146	589841	630297		63431	65336	63866		180	382840	406655	386782		424564	447301	448132		386481	399471	408952		479948	492137	487712		488526	531195	576774		49966	49342	54093
	Log RUL																									Log RUL
Time (min)	MOI = 10				MOI = 1				MOI = 0.1				MOI = 0.01				MOI = 0.001				Uninfected Pa				Time (min)	MOI = 10				MOI = 1				MOI = 0.1				MOI = 0.01				MOI = 0.001				Uninfected Pa
0	3.74468	3.7352	3.73679		3.64601	3.63899	3.6696		3.63236	3.66492	3.59351		3.63969	3.65418	3.69767		3.70672	3.6114	3.7001		3.68922	3.69732	3.77393		0	3.78197	3.81305	3.79893		3.63073	3.62521	3.63759		3.57008	3.56003	3.59627		3.66932	3.68205	3.69662		3.73504	3.70467	3.61784		3.63438	3.76901	3.7014
30	5.21775	5.23195	5.23852		4.92104	4.88575	4.74089		4.07857	4.30029	4.5678		3.90865	4.05185	4.07828		4.0778	4.05392	4.19945		3.99322	4.05763	4.12064		30	5.31526	5.31722	5.30293		4.90196	4.92919	4.96505		4.26562	4.31249	4.29909		4.10154	4.11886	4.11116		3.9249	4.087	4.10264		3.94983	3.89823	3.97914
60	5.5067	5.50359	5.51043		5.50248	5.50888	5.50767		5.3109	5.31399	5.33271		4.83795	4.74851	4.83452		4.47098	4.44467	4.52702		4.43894	4.36627	4.41268		60	5.56373	5.58061	5.58266		5.55123	5.56778	5.54387		5.33579	5.35798	5.3604		4.86331	4.86714	4.87455		4.30524	4.32071	4.33007		4.35064	4.14826	4.29057
120	5.57981	5.54862	5.563		5.62432	5.61927	5.6204		5.64795	5.65596	5.6505		5.65236	5.67487	5.67362		5.65339	5.6866	5.70656		4.47327	4.51887	4.5565		120	5.62357	5.62482	5.63996		5.69024	5.69289	5.70008		5.66125	5.6674	5.66086		5.70724	5.73177	5.727		5.7122	5.93279	5.70759		4.35419	4.40843	4.40732
180	5.57912	5.60412	5.59765		5.65502	5.65243	5.66147		5.67936	5.67252	5.68611		5.7195	5.72035	5.7257		5.74519	5.77073	5.79955		4.8023	4.81515	4.80527		180	5.58302	5.60923	5.58747		5.62794	5.6506	5.65141		5.58713	5.60149	5.61167		5.68119	5.69209	5.68816		5.68889	5.72525	5.76101		4.69867	4.69322	4.73314
Time (min)	Log (μM ATP)																				Log (μM ATP)				Time (min)	Log (μM ATP)																				Log (μM ATP)
0	-3.07206	-3.08159	-3.07999		-3.17121	-3.17827	-3.14751		-3.18493	-3.15221	-3.22397		-3.17757	-3.16301	-3.11931		-3.11021	-3.20598	-3.11686		-3.12779	-3.11966	-3.04267		0	-3.0346	-3.00337	-3.01756		-3.18656	-3.19211	-3.17967		-3.24751	-3.25761	-3.22119		-3.14779	-3.13499	-3.12036		-3.08175	-3.11227	-3.19952		-3.1829	-3.04762	-3.11556
30	-1.59189	-1.57762	-1.57102		-1.89003	-1.92549	-2.07105		-2.73657	-2.51378	-2.24497		-2.90731	-2.76342	-2.73686		-2.73734	-2.76133	-2.6151		-2.82233	-2.75761	-2.69429		30	-1.49391	-1.49194	-1.5063		-1.9092	-1.88184	-1.84581		-2.54861	-2.50151	-2.51498		-2.71348	-2.69608	-2.70382		-2.89098	-2.72809	-2.71238		-2.86593	-2.91777	-2.83648
60	-1.30155	-1.30467	-1.2978		-1.30579	-1.29936	-1.30057		-1.49829	-1.49518	-1.47638		-1.97352	-2.06339	-1.97697		-2.34226	-2.3687	-2.28595		-2.37446	-2.44747	-2.40085		60	-1.24425	-1.22729	-1.22522		-1.2568	-1.24017	-1.2642		-1.47329	-1.45099	-1.44855		-1.94804	-1.94419	-1.93675		-2.5088	-2.49326	-2.48385		-2.46319	-2.66654	-2.52354
120	-1.22808	-1.25942	-1.24498		-1.18336	-1.18843	-1.1873		-1.15962	-1.15156	-1.15706		-1.15519	-1.13257	-1.13382		-1.15415	-1.12078	-1.10073		-2.33996	-2.29414	-2.25633		120	-1.18411	-1.18286	-1.16764		-1.11713	-1.11446	-1.10724		-1.14625	-1.14007	-1.14665		-1.10004	-1.07539	-1.08019		-1.09506	-0.873402	-1.09969		-2.45962	-2.40512	-2.40623
180	-1.22878	-1.20366	-1.21016		-1.15251	-1.15512	-1.14603		-1.12806	-1.13493	-1.12127		-1.08772	-1.08687	-1.08149		-1.06191	-1.03624	-1.00729		-2.00934	-1.99643	-2.00636		180	-1.22486	-1.19853	-1.22039		-1.17972	-1.15695	-1.15614		-1.22073	-1.20631	-1.19607		-1.12621	-1.11527	-1.11921		-1.11848	-1.08194	-1.04602		-2.11347	-2.11895	-2.07884
Time (min)	ATP (nM)																				ATP (nM)				Time (min)	ATP (nM)																				ATP (nM)
0	0.847107	0.82872	0.831784		0.674201	0.663334	0.712013		0.653233	0.704358	0.59708		0.664406	0.687059	0.759788		0.77587	0.622323	0.764076		0.745086	0.759176	0.906417		0	0.923431	0.992272	0.960379		0.650785	0.642521	0.661192		0.565572	0.552573	0.600904		0.711553	0.732836	0.75795		0.828414	0.772194	0.631657		0.656294	0.896147	0.766374
30	25.5926	26.4471	26.8523		12.8816	11.8716	8.49083		1.83413	3.06355	5.68888		1.23791	1.72418	1.8329		1.8309	1.73248	2.42606		1.50546	1.7474	2.02166		30	32.0695	32.2148	31.1674		12.3252	13.1269	14.2624		2.82739	3.15128	3.05507		1.93427	2.01335	1.9778		1.28535	1.87027	1.93919		1.36167	1.20844	1.45721
60	49.9406	49.5823	50.3733		49.455	50.1931	50.0531		31.7477	31.9755	33.3903		10.6287	8.6419	10.5447		4.54716	4.27858	5.17668		4.22221	3.56883	3.97333		60	56.9842	59.2536	59.5362		55.3601	57.5214	54.4252		33.6291	35.4009	35.5998		11.2709	11.3713	11.5678		3.09886	3.21173	3.28206		3.44201	2.15508	2.99541
120	59.1451	55.0274	56.888		65.5596	64.7993	64.9686		69.2438	70.5402	69.6537		69.9539	73.6938	73.4814		70.1205	75.721	79.3		4.57126	5.07992	5.54198		120	65.4472	65.6359	67.976		76.3614	76.831	78.1203		71.4078	72.4318	71.3431		79.4246	84.0639	83.1401		80.3414	133.844	79.489		3.4704	3.93443	3.9244
180	59.0498	62.5666	61.6373		70.3862	69.9656	71.4453		74.4633	73.2943	75.6366		81.7111	81.8708	82.8912		86.7145	91.9943	98.3355		9.78716	10.0825	9.8546		180	59.5851	63.3101	60.2016		66.112	69.6701	69.8002		60.1546	62.1863	63.6695		74.7805	76.6889	75.9961		76.1235	82.8058	89.9466		7.7007	7.60406	8.33993
	Mean	SD	CV%		Mean	SD	CV%		Mean	SD	CV%		Mean	SD	CV%		Mean	SD	CV%		Mean	SD	CV%			Mean	SD	CV%		Mean	SD	CV%		Mean	SD	CV%		Mean	SD	CV%		Mean	SD	CV%		Mean	SD	CV%
Time (min)	ATP (nM)																				ATP (nM)				Time (min)	ATP (nM)																				ATP (nM)
0	0.83587	0.00985082	1.17851		0.683183	0.0255518	3.74011		0.651557	0.0536585	8.23543		0.703751	0.0498339	7.08118		0.720756	0.0854494	11.8555		0.803559	0.089355	11.1199		0	0.958694	0.0344513	3.59356		0.651499	0.00935576	1.43604		0.573016	0.0250109	4.36479		0.734113	0.0232248	3.16366		0.744088	0.101345	13.62		0.772938	0.120061	15.5331
30	26.2973	0.643096	2.44548		11.0813	2.29957	20.7518		3.52885	1.96905	55.7985		1.59833	0.316828	19.8224		1.99648	0.375265	18.7963		1.75817	0.258267	14.6896		30	31.8172	0.567466	1.78352		13.2382	0.973343	7.35256		3.01125	0.166332	5.52369		1.97514	0.0396076	2.00531		1.69827	0.359254	21.1541		1.34244	0.125496	9.34829
60	49.9654	0.396073	0.792695		49.9004	0.392057	0.785679		32.3711	0.889941	2.74918		9.93844	1.12362	11.3058		4.66747	0.460979	9.87642		3.92146	0.329768	8.40931		60	58.5913	1.39898	2.3877		55.7689	1.58809	2.84762		34.8766	1.08493	3.11077		11.4033	0.150974	1.32394		3.19755	0.0924196	2.89033		2.86417	0.653425	22.8138
120	57.0202	2.06202	3.61631		65.1092	0.399128	0.613014		69.8125	0.662628	0.949153		72.3764	2.10064	2.90239		75.0472	4.62666	6.165		5.06439	0.485546	9.58746		120	66.353	1.40869	2.12303		77.1042	0.910744	1.18119		71.7276	0.610742	0.851474		82.2095	2.45565	2.98706		97.8914	31.1386	31.8094		3.77641	0.265062	7.01888
180	61.0846	1.82238	2.98337		70.599	0.762488	1.08003		74.4647	1.17113	1.57273		82.1577	0.6402	0.779233		92.3481	5.81857	6.30069		9.9081	0.154782	1.56218		180	61.0323	1.99659	3.27137		68.5274	2.09281	3.05398		62.0035	1.76457	2.84592		75.8218	0.966078	1.27414		82.9586	6.9128	8.33283		7.88156	0.39989	5.07373
ATP standard (µM)	RLU (a.u.)
0.4	2415723	2529973	2696262
0.25	1530377	1586666	1685139
0.1	620571	631378	666123
0.05	300110	324503	338982
0.01	60649	60253	64690
0.001	7730	7584	7835
JG004-ATP end-point- Experiment 1																					JG004-ATP end-point- Experiment 2																									JG004-ATP end-point- Experiment 3
	RLU																					RLU			Mean																						RLU
Time (min)	MOI = 10				MOI = 1				MOI = 0.1				MOI = 0.01				MOI = 0.001				Time (min)	MOI = 10				MOI = 1				MOI = 0.1				MOI = 0.01				MOI = 0.001				Uninfected Pa				Time (min)	MOI = 10
0	10801	8272	7739		5136	5117	5013		4680	4584	5529		4715	4701	6404		5265	5065	5158		0	8004	6523	6283		5370	6017	4909		5632	6109	6063		5393	5805	7035		5511	4785	5039		5692	5210	4778		0	11886	9878	9851
30	100508	88451	81359		43883	48857	47534		19203	20543	23383		16785	17472	21964		16722	14767	17846		30	152998	125833	255797		73958	76504	72909		43962	24615	20506		17766	27876	19394		16357	15698	13001		13640	16947	14483		30	154661	163261	156017
60	193507	199485	176780		147672	163580	195876		128561	118157	149378		68288	70067	65289		47704	36994	35620		60	285962	277006	258356		285962	277006	258356		255118	253073	282652		166788	231784	213184		43892	42227	36691		31274	28858	26934		60	335037	279583	276939
120	218716	209845	215804		238311	232609	224534		226575	232652	221166		216188	211011	226674		275406	297712	313538		120	341464	304747	322383		356106	355508	354704		392215	406670	412933		450990	480649	487988		553748	543729	562498		50504	41730	44632		120	372203	357232	368793
180	222257	232632	246378		296532	301093	311064		317864	312715	325159		335047	349051	347262		331393	357172	387327		180	376565	366948	355996		502075	482779	503179		591763	601468	599636		664856	735007	758351		716255	725454	711260		96704	101595	102666		180	298688	278487	278092
	Log RUL																					Log RUL																									Log RUL
Time (min)	MOI = 10				MOI = 1				MOI = 0.1				MOI = 0.01				MOI = 0.001				Time (min)	MOI = 10				MOI = 1				MOI = 0.1				MOI = 0.01				MOI = 0.001								Time (min)	MOI = 10
0	4.03346	3.91761	3.88868		3.71063	3.70902	3.7001		3.67025	3.66124	3.74265		3.67348	3.67219	3.80645		3.7214	3.70458	3.71248		0	3.90331	3.81445	3.79817		3.72997	3.77938	3.69099		3.75066	3.78597	3.78269		3.73183	3.7638	3.84726		3.74123	3.67988	3.70234		3.75526	3.71684	3.67925		0	4.07504	3.99467	3.99348
30	5.0022	4.9467	4.91041		4.6423	4.68893	4.677		4.28337	4.31266	4.3689		4.22492	4.24234	4.34171		4.22329	4.16929	4.25154		30	5.18469	5.09979	5.4079		4.86899	4.88368	4.86278		4.64308	4.3912	4.31188		4.24959	4.44523	4.28767		4.2137	4.19584	4.11398		4.13481	4.22909	4.16086		30	5.18938	5.21288	5.19317
60	5.2867	5.29991	5.24743		5.1693	5.21373	5.29198		5.10911	5.07246	5.17429		4.83434	4.84551	4.81484		4.67855	4.56813	4.55169		60	5.45631	5.44249	5.41222		5.45631	5.44249	5.41222		5.40674	5.40325	5.45125		5.22216	5.36508	5.32875		4.64239	4.62559	4.56456		4.49518	4.46027	4.4303		60	5.52509	5.44651	5.44238
120	5.33988	5.3219	5.33406		5.37714	5.36663	5.35128		5.35521	5.36671	5.34472		5.33483	5.32431	5.3554		5.43997	5.4738	5.49629		120	5.53334	5.48394	5.50837		5.55158	5.55085	5.54987		5.59352	5.60924	5.61588		5.65417	5.68183	5.68841		5.74331	5.73538	5.75012		4.70333	4.62045	4.64965		120	5.57078	5.55295	5.56678
180	5.34686	5.36667	5.3916		5.47207	5.4787	5.49285		5.50224	5.49515	5.5121		5.52511	5.54289	5.54066		5.52034	5.55288	5.58808		180	5.57584	5.5646	5.55145		5.70077	5.68375	5.70172		5.77215	5.77921	5.77789		5.82273	5.86629	5.87987		5.85507	5.86061	5.85203		4.98544	5.00687	5.01143		180	5.47522	5.4448	5.44419
Time (min)	Log (μM ATP)																				Time (min)	Log (μM ATP)																								Time (min)	Log (μM ATP)
0	-2.78189	-2.8983	-2.92737		-3.10629	-3.1079	-3.11686		-3.14686	-3.1559	-3.07411		-3.14361	-3.14491	-3.01		-3.09546	-3.11236	-3.10442		0	-3.17885	-3.26858	-3.28503		-3.35389	-3.304	-3.39326		-3.333	-3.29734	-3.30066		-3.35202	-3.31973	-3.23544		-3.34253	-3.40448	-3.3818		-3.32835	-3.36716	-3.40512		0	-3.00542	-3.08658	-3.08778
30	-1.80848	-1.86425	-1.90072		-2.17012	-2.12326	-2.13524		-2.53078	-2.50134	-2.44483		-2.58951	-2.572	-2.47215		-2.59115	-2.64541	-2.56276		30	-1.88479	-1.97052	-1.65937		-2.20361	-2.18877	-2.20988		-2.43175	-2.68612	-2.76623		-2.82914	-2.63156	-2.79068		-2.86538	-2.88341	-2.96609		-2.94505	-2.84984	-2.91875		30	-1.88004	-1.85631	-1.87621
60	-1.52261	-1.50933	-1.56206		-1.64058	-1.59593	-1.5173		-1.70106	-1.73788	-1.63556		-1.97715	-1.96592	-1.99674		-2.13369	-2.24464	-2.26116		60	-1.61047	-1.62443	-1.655		-1.61047	-1.62443	-1.655		-1.66053	-1.66406	-1.61558		-1.84694	-1.7026	-1.73929		-2.43245	-2.44941	-2.51105		-2.58111	-2.61637	-2.64664		60	-1.54101	-1.62037	-1.62454
120	-1.46917	-1.48724	-1.47502		-1.43173	-1.4423	-1.45771		-1.45377	-1.44222	-1.46431		-1.47424	-1.48482	-1.45358		-1.3686	-1.33461	-1.31201		120	-1.53268	-1.58257	-1.5579		-1.51426	-1.515	-1.51599		-1.4719	-1.45603	-1.44932		-1.41066	-1.38272	-1.37608		-1.32063	-1.32864	-1.31375		-2.37091	-2.45461	-2.42512		120	-1.49487	-1.51288	-1.49891
180	-1.46216	-1.44225	-1.4172		-1.33634	-1.32968	-1.31546		-1.30603	-1.31315	-1.29613		-1.28305	-1.26518	-1.26743		-1.28784	-1.25515	-1.21978		180	-1.48976	-1.50111	-1.5144		-1.36359	-1.38078	-1.36263		-1.29151	-1.28437	-1.28571		-1.24043	-1.19643	-1.18272		-1.20777	-1.20217	-1.21084		-2.086	-2.06436	-2.05976		180	-1.59138	-1.62209	-1.62271
Time (min)	ATP (nM)																				Time (min)	ATP (nM)			Mean																					Time (min)	ATP (nM)
0	1.65238	1.26386	1.18204		0.782915	0.780005	0.764076		0.713084	0.698387	0.843123		0.718443	0.7163	0.977245		0.802676	0.772041	0.786285		0	0.662452	0.538785	0.518769		0.442697	0.496593	0.404333		0.464514	0.504262	0.500427		0.444611	0.478926	0.581509		0.454437	0.39402	0.415148		0.469512	0.429378	0.393438		0	0.987604	0.819258	0.816996
30	15.5425	13.6696	12.5685		6.75896	7.52896	7.32412		2.94592	3.15252	3.59058		2.57331	2.67915	3.37167		2.5636	2.26253	2.73678		30	13.0381	10.7025	21.9096		6.25734	6.47492	6.16772		3.70038	2.06004	1.71306		1.48205	2.33583	1.61927		1.3634	1.30794	1.08121		1.13489	1.41307	1.20574		30	13.1812	13.9216	13.298
60	30.0184	30.9503	27.4117		22.8783	25.3554	30.3877		19.9042	18.286	23.1439		10.5403	10.8163	10.0752		7.35044	5.69321	5.48075		60	24.5203	23.7449	22.1309		24.5203	23.7449	22.1309		21.8508	21.6739	24.2337		14.2254	19.8334	18.2268		3.69443	3.55292	3.08284		2.62355	2.41894	2.25613		60	28.7734	23.968	23.7391
120	33.9491	32.5657	33.495		37.006	36.1163	34.8566		35.175	36.123	34.3313		33.5548	32.7475	35.1904		42.7961	46.2797	48.752		120	29.3309	26.1475	27.6761		30.6013	30.5494	30.4796		33.7365	34.9923	35.5366		38.8457	41.4264	42.0653		47.7936	46.9204	48.5564		4.25687	3.5107	3.75734		120	31.9985	30.699	31.7025
180	34.5014	36.1199	38.2648		46.0954	46.8078	48.3655		49.4279	48.6234	50.5678		52.1131	54.302	54.0224		51.5421	55.5716	60.2869		180	32.3773	31.5423	30.5917		43.2918	41.6118	43.3879		51.1083	51.9548	51.795		57.4872	63.616	65.6568		61.9771	62.7811	61.5407		8.20355	8.62267	8.71447		180	25.6225	23.8731	23.8389
	Mean	SD	CV%		Mean	SD	CV%		Mean	SD	CV%		Mean	SD	CV%		Mean	SD	CV%			Mean	SD	CV%		Mean	SD	CV%		Mean	SD	CV%		Mean	SD	CV%		Mean	SD	CV%		Mean	SD	CV%			Mean	SD	CV%
Time (min)	ATP (nM)																				Time (min)	ATP (nM)																								Time (min)	ATP (nM)
0	1.3661	0.251285	18.3944		0.775666	0.0101416	1.30747		0.751531	0.0796601	10.5997		0.803996	0.150042	18.662		0.787001	0.0153301	1.94792		0	0.573335	0.0778236	13.5738		0.447874	0.0463476	10.3484		0.489735	0.0219253	4.47697		0.501682	0.0712295	14.1981		0.421202	0.0306602	7.27921		0.430776	0.0380566	8.83443		0	0.874619	0.0978539	11.1882
30	13.9268	1.5036	10.7964		7.20401	0.398805	5.53587		3.22967	0.329184	10.1925		2.87471	0.433622	15.084		2.52097	0.239981	9.5194		30	15.2167	5.91266	38.8563		6.29999	0.15798	2.50761		2.49116	1.06149	42.6103		1.81238	0.45848	25.297		1.25085	0.149507	11.9525		1.25123	0.144564	11.5537		30	13.467	0.39808	2.95598
60	29.4601	1.83422	6.22609		26.2071	3.82649	14.601		20.4447	2.47365	12.0992		10.4773	0.374509	3.57449		6.1748	1.02366	16.578		60	23.4654	1.21896	5.19472		23.4654	1.21896	5.19472		22.5862	1.42954	6.32928		17.4285	2.88797	16.5703		3.4434	0.320167	9.29798		2.43287	0.184104	7.56735		60	25.4935	2.84279	11.151
120	33.3366	0.705198	2.11539		35.993	1.07998	3.00053		35.2098	0.896393	2.54587		33.8309	1.24465	3.67903		45.9426	2.99223	6.51298		120	27.7182	1.59209	5.74386		30.5434	0.0610525	0.199888		34.7551	0.923225	2.65637		40.7791	1.70462	4.18012		47.7568	0.818598	1.7141		3.84164	0.380165	9.89591		120	31.4667	0.681109	2.16454
180	36.2954	1.88781	5.20124		47.0895	1.161	2.46551		49.5397	0.977014	1.97218		53.4792	1.19127	2.22754		55.8002	4.3769	7.84388		180	31.5038	0.893397	2.83584		42.7638	0.998832	2.33569		51.6193	0.449775	0.87133		62.2533	4.25183	6.82988		62.0996	0.6292	1.01321		8.51356	0.272376	3.19932		180	24.4448	1.02007	4.17295
																					ATP standard (µM)	RLU (a.u.)																								ATP standard (µM)	RLU (a.u.)
ATP standard (µM)	RLU (a.u.)																				0.4	4361334	4574167	4673200																						0.4	4361334	4574167	4673200
0.4	2415723	2529973	2696262																		0.25	2726478	2846666	2982945																						0.25	2726478	2846666	2982945
0.25	1530377	1586666	1685139																		0.1	1085439	1177651	1182870																						0.1	1085439	1177651	1182870
0.1	620571	631378	666123																		0.05	550954	591141	601052																						0.05	550954	591141	601052
0.05	300110	324503	338982																		0.01	102973	108771	111958																						0.01	102973	108771	111958
0.01	60649	60253	64690																		0.001	10178	11342	12511																						0.001	10178	11342	12511
0.001	7730	7584	7835
PP7-ATP end-point- Experiment 1																									PP7-ATP end-point- Experiment 2																					PP7-ATP end-point- Experiment 3
	RLU																									RLU																					RLU
Time (min)	MOI = 10				MOI = 1				MOI = 0.1				MOI = 0.01				MOI = 0.001								Time (min)	MOI = 10				MOI = 1				MOI = 0.1				MOI = 0.01				MOI = 0.001				Time (min)	MOI = 10
0	20631	17209	18642		9744	8064	9665		8605	7436	8193		9422	9362	7530		9262	8747	7823						0	18915	19127	18018		8504	8469	8386		9045	7519	6884		7810	7460	7933		8113	7693	8905		0	19915	21567	20103
30	20610	20418	19279		14513	16143	11266		14209	12371	16799		17068	16855	19138		20355	27033	21067						30	37676	31731	32007		23595	17470	20355		17457	27663	18873		29021	26760	21122		18142	19608	18914		30	59485	35713	44718
60	103615	100068	105613		48201	52899	48920		30735	32840	34712		32021	29206	34851		36483	40420	35831						60	101741	104397	104398		69839	51036	44545		40338	54791	36697		33958	45224	46423		48595	45823	42100		60	105923	93828	96108
120	122932	116183	129898		73580	77682	85258		48032	39358	46137		52205	44083	54566		37693	46233	61268						120	134980	119667	112531		69603	76155	75573		66993	67162	60600		53028	65664	51738		47319	50290	43656		120	139333	129945	135868
180	153231	134402	122206		151827	143040	146169		103631	102781	104755		94374	96302	97678		84448	85355	84413						180	152533	150752	141591		130608	122536	156727		117296	109828	116010		82096	81978	84490		77944	74041	77184		180	170787	145886	153046
	Log RUL																									Log RUL																					Log RUL
Time (min)	MOI = 10				MOI = 1				MOI = 0.1				MOI = 0.01				MOI = 0.001								Time (min)	MOI = 10				MOI = 1				MOI = 0.1				MOI = 0.01				MOI = 0.001				Time (min)	MOI = 10
0	4.31452	4.23576	4.27049		3.98874	3.90655	3.9852		3.93475	3.87134	3.91344		3.97414	3.97137	3.87679		3.9667	3.94186	3.89337						0	4.27681	4.28165	4.25571		3.92962	3.92783	3.92355		3.95641	3.87616	3.83784		3.89265	3.87274	3.89944		3.90918	3.8861	3.94963		0	4.29918	4.33379	4.30326
30	4.31408	4.31001	4.28508		4.16176	4.20798	4.05177		4.15256	4.0924	4.22528		4.23218	4.22673	4.2819		4.30867	4.43189	4.3236						30	4.57606	4.50148	4.50524		4.37282	4.24229	4.30867		4.24197	4.4419	4.27584		4.46271	4.42749	4.32474		4.25869	4.29243	4.27678		30	4.77441	4.55283	4.65048
60	5.01542	5.0003	5.02372		4.68306	4.72345	4.68949		4.48763	4.5164	4.54048		4.50543	4.46547	4.54222		4.56209	4.6066	4.55426						60	5.0075	5.01869	5.01869		4.8441	4.70788	4.6488		4.60571	4.73871	4.56463		4.53094	4.65537	4.66673		4.68659	4.66108	4.62428		60	5.02499	4.97233	4.98276
120	5.08966	5.06514	5.1136		4.86676	4.89032	4.93074		4.68153	4.59503	4.66405		4.71771	4.64427	4.73692		4.57626	4.66495	4.78723						120	5.13027	5.07797	5.05127		4.84263	4.8817	4.87837		4.82603	4.82712	4.78247		4.72451	4.81733	4.71381		4.67504	4.70148	4.64004		120	5.14405	5.11376	5.13312
180	5.18535	5.12841	5.08709		5.18135	5.15546	5.16486		5.01549	5.01191	5.02017		4.97485	4.98364	4.9898		4.92659	4.93123	4.92641						180	5.18336	5.17826	5.15104		5.11597	5.08826	5.19514		5.06928	5.04071	5.0645		4.91432	4.9137	4.92681		4.89178	4.86947	4.88753		180	5.23245	5.16401	5.18482
Time (min)	Log (μM ATP)																								Time (min)	Log (μM ATP)																				Time (min)	Log (μM ATP)
0	-2.67949	-2.75634	-2.72245		-2.99733	-3.07751	-3.00078		-3.05	-3.11186	-3.07079		-3.01157	-3.01427	-3.10654		-3.01882	-3.04306	-3.09037						0	-2.77952	-2.7747	-2.80049		-3.12463	-3.12641	-3.13066		-3.098	-3.17777	-3.21586		-3.16138	-3.18117	-3.15463		-3.14495	-3.1679	-3.10474		0	-2.89567	-2.85987	-2.89145
30	-2.67992	-2.68389	-2.70821		-2.82853	-2.78343	-2.93583		-2.8375	-2.89619	-2.76655		-2.75982	-2.76514	-2.71132		-2.6852	-2.56498	-2.67063						30	-2.48204	-2.55618	-2.55244		-2.68408	-2.81382	-2.74784		-2.81415	-2.61541	-2.78048		-2.59472	-2.62974	-2.73187		-2.79753	-2.76398	-2.77954		30	-2.40417	-2.63334	-2.53234
60	-1.99569	-2.01044	-1.98759		-2.31995	-2.28054	-2.31367		-2.5106	-2.48253	-2.45904		-2.49323	-2.53222	-2.45735		-2.43796	-2.39454	-2.4456						60	-2.05318	-2.04206	-2.04206		-2.21561	-2.35102	-2.40974		-2.45257	-2.32037	-2.49341		-2.5269	-2.40321	-2.39192		-2.37218	-2.39753	-2.43411		60	-2.14501	-2.19947	-2.18869
120	-1.92325	-1.94718	-1.8999		-2.14072	-2.11774	-2.07831		-2.32143	-2.40582	-2.33849		-2.28613	-2.35778	-2.26739		-2.42414	-2.33761	-2.21831						120	-1.93114	-1.98313	-2.00967		-2.21707	-2.17823	-2.18154		-2.23357	-2.23248	-2.27687		-2.33449	-2.24222	-2.34512		-2.38366	-2.35737	-2.41845		120	-2.02187	-2.0532	-2.03318
180	-1.82991	-1.88546	-1.92576		-1.83381	-1.85907	-1.8499		-1.99562	-1.99911	-1.99105		-2.03527	-2.0267	-2.02069		-2.08235	-2.07783	-2.08253						180	-1.87837	-1.88344	-1.9105		-1.94536	-1.9729	-1.86666		-1.99177	-2.02017	-1.99653		-2.1458	-2.14642	-2.13339		-2.16821	-2.19039	-2.17244		180	-1.93044	-2.00123	-1.97971
Time (min)	ATP (nM)																								Time (min)	ATP (nM)			Mean																	Time (min)	ATP (nM)
0	2.09174	1.75252	1.89476		1.00617	0.836543	0.998209		0.891253	0.772923	0.849596		0.973716	0.967666	0.782453		0.957581	0.905599	0.812143						0	1.66144	1.67995	1.5831		0.750535	0.747465	0.740183		0.797988	0.66409	0.608326		0.689635	0.65891	0.700431		0.716228	0.679365	0.78571		0	1.27155	1.38079	1.28397
30	2.08966	2.07067	1.9579		1.48412	1.64653	1.15922		1.45379	1.27002	1.71178		1.73851	1.71734	1.94393		2.06443	2.72282	2.13486						30	3.29577	2.77857	2.80259		2.06978	1.53524	1.78714		1.5341	2.42433	1.65777		2.54262	2.34566	1.85407		1.59393	1.72194	1.66135		30	3.94302	2.32628	2.93536
60	10.0998	9.76239	10.2898		4.7869	5.24156	4.85655		3.08602	3.29205	3.47501		3.21193	2.93615	3.48858		3.64787	4.03144	3.58426						60	8.84739	9.07696	9.07705		6.08684	4.45639	3.89276		3.5272	4.78224	3.21064		2.97237	3.95174	4.05588		4.24448	4.00377	3.68033		60	7.16128	6.31728	6.47611
120	11.9329	11.2933	12.5922		7.23232	7.62542	8.35012		4.77053	3.92806	4.58682		5.17447	4.38749	5.40265		3.76586	4.59613	6.04911						120	11.7181	10.3962	9.77981		6.06639	6.63388	6.58349		5.84024	5.85489	5.28608		4.62927	5.72507	4.51731		4.13369	4.39163	3.81553		120	9.5089	8.84705	9.26443
180	14.7943	13.0179	11.8641		14.662	13.8336	14.1287		10.1014	10.0205	10.2082		9.22007	9.40379	9.53485		8.27272	8.35939	8.26937						180	13.2323	13.0787	12.2885		11.3408	10.6439	13.5939		10.1914	9.54628	10.0803		7.1482	7.13799	7.35539		6.78878	6.45082	6.72298		180	11.737	9.97179	10.4784
	Mean	SD	CV%		Mean	SD	CV%		Mean	SD	CV%		Mean	SD	CV%		Mean	SD	CV%							Mean	SD	CV%		Mean	SD	CV%		Mean	SD	CV%		Mean	SD	CV%		Mean	SD	CV%			Mean	SD	CV%
Time (min)	ATP (nM)																								Time (min)	ATP (nM)																				Time (min)	ATP (nM)
0	1.91301	0.170342	8.90443		0.946973	0.0957181	10.1078		0.837924	0.0600224	7.16323		0.907945	0.108721	11.9744		0.891774	0.0736978	8.26418						0	1.64149	0.0514077	3.13176		0.746061	0.00531715	0.712697		0.690135	0.0974769	14.1243		0.682992	0.021543	3.15421		0.727101	0.054	7.42675		0	1.3121	0.0598086	4.55822
30	2.03941	0.0712277	3.49257		1.42996	0.24813	17.3523		1.47853	0.221917	15.0093		1.79993	0.125154	6.95327		2.30737	0.361509	15.6676						30	2.95898	0.29192	9.86559		1.79739	0.267419	14.8782		1.87207	0.482254	25.7605		2.24745	0.354623	15.7789		1.65907	0.0640317	3.85949		30	3.06822	0.816517	26.612
60	10.0507	0.267121	2.65774		4.96167	0.244881	4.93545		3.28436	0.194609	5.92534		3.21222	0.276218	8.59899		3.75452	0.241916	6.44332						60	9.00046	0.132567	1.4729		4.81199	1.13945	23.6793		3.84002	0.831193	21.6455		3.66	0.59777	16.3325		3.97619	0.283085	7.11949		60	6.65155	0.448519	6.74308
120	11.9395	0.649436	5.4394		7.73596	0.567038	7.3299		4.42847	0.442992	10.0033		4.9882	0.532598	10.6772		4.8037	1.15569	24.0583						120	10.6313	0.990306	9.31496		6.42792	0.314106	4.88659		5.6604	0.324255	5.72848		4.95722	0.667331	13.4618		4.11362	0.288576	7.01514		120	9.20679	0.334665	3.63498
180	13.2255	1.47605	11.1607		14.2081	0.4199	2.95535		10.11	0.0941581	0.931332		9.38623	0.158125	1.68465		8.30049	0.0510339	0.61483						180	12.8665	0.506403	3.93584		11.8595	1.54189	13.0013		9.93933	0.344898	3.47003		7.21386	0.122674	1.70054		6.65419	0.179177	2.6927		180	10.7291	0.908915	8.47153
	ATP standard (µM)	RLU (a.u.)																							ATP standard (µM)	RLU (a.u.)																				ATP (µM)	RLU (a.u.)
	0.4	4183177	4852530																						0.4	4722149	4740192																			0.4	5368272	5019764	5098750
	0.25	2535177	2936732																						0.25	2803975	2966328																			0.25	3489618	3313776	3196008
	0.1	993542	1245589																						0.1	1163488	1250272																			0.1	1434910	1362191	1325004
	0.05	471876	601830																						0.05	547719	625813																			0.05	695095	666638	653469
	0.01	95222	121546																						0.01	111189	124382																			0.01	143780	138306	133661
	0.001	10321	13748																						0.001	11629	13294																			0.001	15001	15771	15703
Final results
MOI=10														Time to signal				MOI=10								MOI=1								MOI=0.1
Time (min)	Pa+JG004			Pa+P32			Pa			Pa+PP7				MOI	Pa+P32	Pa+JG004
0	1.18206	0.3893	0.690584	0.651836	0.774659	0.622835	0.246741	0.23361	0.619525	1.91301	1.64149	1.3121		0.001	120	120
30	13.7428	15.0327	13.2829	26.1133	31.6332	32.283	1.0672	1.3933	1.57414	2.03941	2.95898	3.06822		0.01	60	60
60	29.2761	23.2813	25.3094	49.7814	58.4073	58.3399	2.24884	2.52178	3.73742	10.0507	9.00046	6.65155		0.1	60	60
120	33.1525	27.5341	31.2826	56.8361	66.169	67.722	3.6576	3.65347	4.88035	11.9395	10.6313	9.20679		1	30	60
180	36.1113	31.3197	24.2608	60.9006	60.8483	65.575	8.32953	7.06078	9.72406	13.2255	12.8665	10.7291		10	30	30
MOI=1
Time (min)	Pa+JG004			Pa+P32			Pa			Pa+PP7
0	0.591631	0.263839	0.271957	0.499148	0.467464	0.401847	0.946973	0.746061	0.704525	0.246741	0.23361	0.619525
30	7.01998	6.11596	6.44165	10.8973	13.0541	10.4761	1.42996	1.79739	1.69507	1.0672	1.3933	1.57414
60	26.0231	23.2813	25.553	49.7164	55.5849	51.8217	4.96167	4.81199	3.06514	2.24884	2.52178	3.73742
120	35.8089	30.3594	34.7199	64.9251	76.9202	69.9913	7.73595	6.42792	7.24028	3.6576	3.65347	4.88035
180	46.9055	42.5798	29.8299	70.415	68.3434	65.0395	14.2081	11.8595	13.1227	8.32953	7.06078	9.72406
MOI=0.1
Time (min)	Pa+JG004			Pa+P32			Pa			Pa+PP7
0	0.567497	0.3057	0.312226	0.467522	0.388982	0.483502	0.246741	0.23361	0.619525	0.837924	0.690135	0.764727
30	3.04564	2.30712	4.28391	3.34482	2.82721	2.67381	1.0672	1.3933	1.57414	1.47853	1.87207	1.52132
60	20.2606	22.4021	23.9992	32.1871	34.6925	27.2511	2.24884	2.52178	3.73742	3.28436	3.84002	2.39872
120	35.0257	34.5711	40.1665	69.6285	71.5435	72.3233	3.6576	3.65347	4.88035	4.42847	5.6604	4.11084						MOI=0.01								MOI=0.001								Time to signal
180	49.3557	51.4353	51.4353	74.2807	61.8194	67.3465	8.32953	7.06078	9.72406	10.11	9.93933	8.16818
MOI=0.01
Time (min)	Pa+JG004			Pa+P32			Pa			Pa+PP7
0	0.619961	0.317648	0.329175	0.519716	0.550078	0.417686	0.246741	0.23361	0.619525	0.907945	0.682992	0.508698
30	2.69067	1.62835	1.87224	1.4143	1.7911	2.3552	1.0672	1.3933	1.57414	1.79993	2.24745	1.56171
60	10.2932	17.2445	14.0035	9.7544	11.2193	10.1906	2.24884	2.52178	3.73742	3.21222	3.66	2.60417
120	33.6469	40.5951	42.0577	72.1923	82.0255	72.1059	3.6576	3.65347	4.88035	4.9882	4.95722	3.92186
180	53.2951	62.0693	52.568	81.9737	75.6378	86.0058	8.32953	7.06078	9.72406	9.38623	7.21386	7.28903
MOI=0.001
Time (min)	Pa+JG004			Pa+P32			Pa			Pa+PP7
0	0.602966	0.237167	0.298558	0.536721	0.560053	0.475426	0.246741	0.23361	0.619525	0.891774	0.727101	0.449971
30	2.33693	1.06681	1.0807	1.81245	1.51424	1.76545	1.0672	1.3933	1.57414	2.30737	1.65907	1.24738
60	5.99076	3.25936	5.29129	4.48344	3.01351	4.22953	2.24884	2.52178	3.73742	3.75452	3.97619	2.73232
120	45.7586	47.5728	48.4345	74.8631	79.7312	64.4153	3.6576	3.65347	4.88035	4.8037	4.11362	3.39848
180	55.6161	61.9156	54.7951	92.1641	82.7746	88.1703	8.32953	7.06078	9.72406	8.30049	6.65419	6.3265
[truncated: 19 more columns]

## Sheet: Fig. 3b
	P32-Experiment 1						P32-Experiment 2					P32-Experiment 3						JG004-Experiment 1					JG004-Experiment 2					JG004-Experiment 3					PP7-Experiment 1					PP7-Experiment 2					PP7-Experiment 3					Final data (3 replicates)
	Time	Pa+P32 (MOI=10)			P32 background		Pa+P32 (MOI=10)			P32 background		Pa+P32 (MOI=10)			P32 background			Pa+JG004 (MOI=10)			JG004-background		Pa+JG004 (MOI=10)			JG004-background		Pa+JG004 (MOI=10)			JG004-background		Pa+PP7 (MOI=10)			PP7 background		Pa+PP7 (MOI=10)			PP7 background		Pa+PP7 (MOI=10)			PP7 background		Time (min)	Pa+P32
	0	6724	7327	7133	4422		6698	6434	6511	4728		6611	6112	7137	4363			9247	9870	9697	6565		8940	9381	9139	7130		9424	9865	9327	6621		30056	32213	31452	28707		46402	49287	46383	45121		22377	20959	20346	19441		0	1819.67
	5	6235	6915	6598	3541		5714	5761	5862	4019		5688	5420	6019	3609			8578	9181	8960	5165		8122	8751	8751	6310		8595	8920	8152	5576		25679	28463	27404	23869		39934	44104	40998	39172		20763	19514	18511	16559		5	1760
	10	5424	5908	5872	2892		4965	5013	5157	3330		5082	4766	5488	3007			7350	8232	7792	4003		6952	7649	7543	5380		7716	7888	7000	4619		21369	23666	23130	19702		33326	36937	34195	31904		17538	16746	15345	13134		10	1715
	15	4850	5360	5370	2444		4711	4613	4804	2843		4561	4403	5010	2528			6613	7220	6904	3265		6248	6657	6856	4478		6911	6906	6207	3761		18327	20091	19937	16701		27916	30621	28962	26318		14558	13782	12461	10526		15	1866.33
	20	4560	5218	5133	1997		4956	5159	5270	2435		5903	9201	10687	2262			5866	6588	6392	2701		5657	6022	6127	3712		5994	6494	5699	3268		15873	17455	17545	14286		24174	26218	24659	21756		12572	11572	10605	8620		20	2693.33
	25	11765	14254	13441	1733		24041	25563	23846	2336		26300	33269	37346	2077			6666	7040	7071	2274		6573	6150	6668	3309		7593	7964	8482	2941		14359	15881	15436	12571		20960	22913	21684	18394		10608	9994	9084	7439		25	22147.3
	30	21322	24945	23794	1481		43940	43985	42925	2234		40802	47375	51898	1921			11770	13109	12365	1958		15482	11437	14638	3077		18182	17759	21254	2726		12951	14262	13642	11007		18805	20506	19222	15853		9365	8802	7978	6404		30	41382.7
	35	28257	32859	31731	1344		54547	55323	55202	2114		51743	57327	62313	1804			17217	19880	18188	1728		34566	26391	30900	2810		31254	28375	30691	2456		11695	12626	12510	10366		17178	18713	17502	14121		8500	7947	7178	5665		35	52910
	40	32800	37803	36241	1247		63530	64976	65796	2026		61873	69224	72736	1767			22104	25714	22933	1550		40696	34000	37542	2707		37066	32920	33913	2362		11423	12055	11877	9511		15881	17260	16127	12889		7777	7484	6755	5060		40	62741.3
	45	56523	60042	62006	1163		88991	92168	95057	2137		92939	99672	104081	1766			25091	28560	25920	1356		41192	36077	39080	2469		39061	35050	35116	2147		12175	13081	13093	8916		15191	16423	15563	11523		7405	7014	6445	4727		45	89935
	50	70352	77827	76918	1030		103994	105354	110880	2146		99722	97196	102360	1626			27840	30569	28367	1136		39981	36987	39054	2424		41631	39620	38577	2081		13883	14898	14776	8486		15048	15929	15261	10589		7122	6884	6302	4359		50	104597
	55	62942	68916	66476	970		92409	93250	103141	1966		84475	81926	85755	1466			31921	34060	31243	1037		41851	41845	42536	2262		48114	48879	43930	1972		15577	16396	16246	8144		14908	15865	15178	9695		7023	6864	6145	3966		55	94300.7
	60	50283	55960	53060	846		77046	78382	89590	1718		70576	68688	71220	1329			32432	34546	31036	920		44242	46100	45719	2220		50558	51382	43211	1784		16545	17005	16773	7774		14731	14486	14808	8785		6907	6726	6023	3791		60	79954.7
	65	43801	47562	45547	758		66216	67644	79025	1702		63071	61200	63754	1222			30165	31648	28005	764		42128	44544	42817	2093		46949	47131	38085	1616		16231	17321	16305	7449		13512	11569	13220	8199		6831	6673	6138	3570		65	69259.7
	70	37011	40897	38751	689		59738	61349	72950	1462		57851	56154	58171	1187			26706	27900	24519	743		38451	38932	37907	1892		40833	41285	32697	1494		15685	16398	15392	7005		11434	9788	10857	7581		6444	6119	5662	3338		70	63217
	75	30544	33749	32234	646		55003	56392	66129	1356		52398	50893	52655	1084			23850	24439	21451	603		34444	34456	33801	1758		35565	36468	28892	1464		15059	15687	14422	6716		10351	8536	9131	6950		5390	5284	5074	3076		75	57818.7
	80	25747	28756	27165	592		49457	50902	60154	1243		47676	46387	47561	957			21631	21757	19192	568		31795	31178	30648	1614		32330	33284	26301	1259		14746	15084	13817	6590		9814	7736	8412	6354		4732	4796	4533	2921		80	52261.3
	85	22484	24716	23630	523		44967	46277	54789	1200		43047	42167	42320	948			19754	19686	17152	513		29936	28941	28362	1537		29879	30865	24576	1231		15025	15151	13752	6462		9191	7164	7948	5805		4478	4420	4317	2695		85	47477.7
	90	19885	21926	20666	515		41358	42175	49688	1106		39370	38198	39525	916			17675	17610	15312	444		29023	26863	26595	1383		27374	28910	23152	1188		14818	14678	13147	6283		8760	6890	7692	5457		4693	4558	4437	2532		90	43301
	95	17329	19089	18402	466		37873	38440	45391	1045		36195	35671	36327	820			15893	16039	13696	420		27565	25571	25375	1262		25731	27521	22082	1003		13296	13148	11457	5902		8482	6663	7581	5086		5044	5084	4733	2384		95	39523
	100	15493	16971	16089	440		34815	35799	41805	946		33321	33339	33520	751			14717	14548	12239	351		26593	24299	23644	1193		24226	26005	21368	954		10887	10963	9391	5642		7968	6551	7341	4731		5068	5023	4946	2216		100	36527
	105	13770	15613	14525	411		32849	33163	39008	857		31572	31138	31792	703			13261	12931	11083	343		25407	23183	22558	1210		22490	24521	20278	945		8480	8609	7757	5639		7578	6016	7191	4402		5174	5341	4959	2191		105	34149.7
	110	12361	13890	12914	356		30514	31285	36679	836		29887	29278	29263	671			11796	11483	9816	314		24056	22189	20928	1046		20842	22972	19067	851		6822	6976	5911	5407		6923	5599	6560	4055		5247	5284	4853	2001		110	31990
	115	11373	12683	11955	347		28578	29646	34494	801		27904	27774	27794	643			10773	10367	8592	270		22649	20810	19428	1034		19507	21553	18056	816		5494	5722	4942	5249		6705	5346	6359	3822		4924	5149	4762	1973		115	30105
	120	10236	11577	10615	314		26779	27954	32547	749		26353	25949	26342	619			9524	9336	7660	287		21442	19587	18057	955		17972	20115	17000	746		4514	4772	4027	5119		6310	4804	5811	3673		4792	5044	4699	1820		120	28344.3
	125	9444	10458	9780	286		24938	26164	30597	706		24711	24459	24537	570			8899	8420	6859	241		20105	18617	16965	917		16673	18793	15990	734		3999	4244	3619	5112		5965	4540	5503	3435		4839	4923	4678	1704		125	26527
	130	8704	9587	8784	260		23816	24495	28868	678		22954	22778	22901	519			8002	7452	6191	228		19146	17630	15889	798		15867	17778	15036	654		3639	3923	3259	4878		5852	4393	5433	3151		4844	4888	4559	1598		130	25048.3
	135	7870	8701	7970	246		22189	22738	27213	639		21438	21364	21200	493			7231	6869	5544	219		18403	16556	15266	791		14709	16773	14576	614		3229	3591	2979	4790		5601	4163	5132	2845		4713	4673	4726	1491		135	23407.7
	140	7160	7977	7352	252		20582	21432	25190	566		19833	20014	19856	426			6716	6085	5036	173		17541	15935	14729	784		14048	16190	13940	594		3114	3366	2809	4696		5439	4067	5084	2751		4821	4645	4552	1389		140	21835.3
	145	6652	7334	6663	236		19196	19715	23664	491		18618	18316	18579	431			6046	5485	4510	179		16785	15307	14015	699		13573	15547	13149	563		2870	3187	2532	4595		5214	4031	4900	2625		4698	4368	4371	1342		145	20367.3
	150	6058	6639	6006	229		17389	18481	22226	496		17201	16919	17068	379			5557	5028	4012	163		16234	14840	13504	678		13079	14898	12967	526		2633	2967	2360	4466		5162	4004	4852	2385		4706	4332	4252	1316		150	18869.3
	155	5434	6146	5576	225		16715	17269	20655	471		16082	15843	16044	354			5125	4599	3659	148		15817	14148	13020	623		12688	14129	12527	448		2627	2782	2261	4309		5099	4083	4939	2279		4645	4234	4101	1222		155	17742
	160	4960	5417	5040	220		15362	16299	19377	438		14972	14681	14810	362			4807	4177	3385	145		15279	13752	12598	614		12054	13921	11760	490		2355	2692	2190	4264		5174	4282	5006	2145		4630	4233	4338	1191		160	16574.7
	165	4527	4992	4508	186		14333	14714	18102	398		13593	13533	13812	317			4276	3796	3115	138		14987	13443	12088	546		11608	13264	11450	430		2256	2599	1962	4153		5138	4405	5207	1977		4844	4367	4288	1161		165	15318.3
	170	4255	4529	4208	180		13199	13658	16599	401		12529	12237	12686	340			3954	3573	2816	144		14497	13003	11911	551		10881	12942	10942	377		2141	2433	1855	4084		5214	4604	5437	1839		4951	4611	4537	1061		170	14084.3
	175	3789	4161	3876	189		11920	12656	15379	369		11532	11369	11619	310			3677	3209	2631	137		14129	12669	11313	514		10590	12597	10586	390		2043	2345	1801	3948		5420	4691	5481	1725		5344	4859	4715	1005		175	12949.3
	180	3542	3675	3395	178		11305	11756	14294	314		10702	10315	10688	290			3402	2956	2323	128		13551	12309	10813	478		10323	11901	10231	350		1910	2225	1716	3892		5473	5004	5707	1618		5518	5167	4973	921		180	12137.7
	185	3186	3362	3093	146		10536	10718	13307	315		9694	9486	9842	275			3152	2841	2155	125		13203	12003	10614	438		9935	11497	9878	318		1823	2222	1586	3878		5792	5188	5808	1493		5701	5307	5340	906		185	11205.3
	190	2869	3109	2797	161		9502	10272	12459	272		9115	8945	9057	254			2969	2537	1973	110		12832	11538	10331	436		9667	11221	9459	324		1765	2043	1529	3858		5920	5457	6047	1383		6156	5685	5482	867		190	10472.3
	195	2663	2805	2650	117		8824	9223	11519	287		8164	8170	8228	238			2716	2385	1843	112		12227	10873	10092	404		9233	10747	8703	280		1634	1915	1351	3675		6246	5521	6368	1312		6308	5855	5681	821		195	9568.33
	200	2414	2484	2276	135		8088	8582	10528	284		7634	7326	7697	203			2579	2151	1748	105		11875	10683	9644	422		8875	10423	8535	246		1554	1858	1344	3585		6451	5848	6437	1204		6483	6038	5949	783		200	8782
	205	2151	2302	2126	136		7440	7780	9658	237		6884	6802	7101	205			2328	2053	1638	107		11463	10349	9414	369		8350	9763	8174	261		1481	1661	1225	3515		6696	5995	6714	1195		6822	6295	6022	756		205	8055.67
	210	1948	1998	1908	136		6840	7253	8985	233		6478	6088	6499	196			2175	1831	1493	89		10839	9982	8796	361		7965	9530	7738	247		1355	1619	1185	3487		6814	6243	6798	1081		7070	6667	6417	702		210	7459.67
	215	1782	1902	1704	136		6436	6648	8243	214		5831	5653	5892	179			2059	1729	1421	98		10676	9574	8491	314		7672	9064	7451	226		1323	1527	1124	3357		6950	6369	6804	1055		7264	6752	6716	700		215	6895
	220	1592	1639	1633	126		5716	6036	7576	196		5411	5130	5358	169			1937	1587	1276	84		10118	9267	8101	340		7358	8717	7016	233		1221	1465	1032	3407		7066	6479	7092	947		7511	7105	6681	675		220	6246.67
	225	1454	1471	1434	127		5186	5554	7077	169		4897	4715	4887	141			1754	1420	1257	95		9808	8782	7799	295		7023	8260	6698	209		1131	1362	938	3294		7296	6722	7299	864		7564	7057	7158	619		225	5770
	230	1381	1348	1371	108		4853	5073	6482	168		4651	4346	4701	155			1612	1314	1124	101		9502	8519	7308	267		6689	7912	6365	178		1099	1342	906	3150		7283	6916	7357	846		7836	7406	7407	605		230	5301.33
	235	1232	1208	1209	137		4434	4750	5938	181		4146	4150	4234	139			1466	1265	1015	92		9001	8067	7052	281		6296	7480	6101	189		975	1268	869	3149		7251	7094	7366	821		8101	7497	7454	561		235	4859.67
	240	1127	1178	1139	119		4091	4329	5431	167		3786	3645	3866	124			1385	1146	974	91		8666	7435	6875	267		6055	7230	5775	170		1035	1168	817	3116		7364	7425	7612	778		8256	7655	7635	538		240	4450
	245	1012	1012	1044	118		3682	4087	5025	134		3486	3453	3518	120			1366	1051	898	93		8270	7550	6506	234		5766	6765	5417	165		902	1152	735	2949		7454	7503	7717	696		8201	7824	7648	495		245	4130.67
	250	939	902	906	113		3472	3664	4671	151		3140	3159	3298	136			1264	1025	842	89		7809	7013	6172	223		5446	6422	5118	150		850	1060	705	2935		7503	7782	7867	656		8256	7947	7648	514		250	3784.67
	255	819	841	894	116		3168	3325	4364	127		2963	2868	2930	133			1122	933	843	92		7526	6690	5898	194		5152	6214	4837	131		782	937	619	2908		7573	8030	8018	632		8443	8002	7753	501		255	3492
	260	807	812	805	119		2973	3098	3939	117		2738	2664	2728	105			1035	844	794	69		7322	6531	5659	219		4938	5837	4580	127		766	942	610	2977		7599	8215	8044	594		8569	8020	7929	489		260	3219.67
	265	717	705	820	121		2794	2879	3657	115		2462	2375	2561	105			959	803	706	77		6931	6207	5458	192		4721	5642	4502	129		779	851	604	2803		7545	8389	8135	582		8549	8103	7642	416		265	2995
	270	659	665	775	119		2446	2615	3364	109		2202	2176	2291	108			871	743	710	82		6589	5932	5121	197		4466	5284	4230	112		675	856	577	2858		7572	8515	8274	554		8378	8144	7736	413		270	2699.33
	275	599	640	663	113		2241	2327	3098	103		2088	2117	2148	89			856	697	632	80		6371	5787	4882	166		4205	5069	4065	108		682	767	542	2826		7744	8849	8130	501		8445	8220	7608	424		275	2452.33
	280	498	551	656	106		2116	2281	2836	101		1883	1889	1894	103			792	638	598	82		6057	5267	4714	179		4026	4629	3833	113		647	742	488	2752		7512	9102	8355	455		8468	8089	7688	387		280	2310
	285	463	500	600	83		1865	2072	2684	95		1808	1706	1811	91			724	582	536	87		5873	5238	4340	160		3765	4633	3551	104		549	666	461	2631		7703	9261	8198	423		8282	8003	7383	385		285	2112
	290	489	506	548	104		1722	1918	2510	91		1698	1565	1668	87			669	547	563	64		5534	4952	4246	166		3595	4351	3391	89		556	664	449	2553		7515	9222	8180	384		8128	7827	7202	367		290	1959
	295	453	431	537	102		1616	1754	2256	80		1535	1526	1577	76			640	463	534	82		5320	4642	4061	148		3448	4099	3240	110		521	635	452	2609		7487	8994	8164	375		8010	7664	7122	378		295	1795.33
	300	386	415	518	90		1520	1637	2104	84		1406	1385	1482	79			602	470	535	76		4973	4545	3851	131		3211	3808	3060	91		511	561	406	2434		7338	9183	8064	350		7798	7459	6910	300		300	1669.67
	305	342	365	465	86		1405	1552	1941	62		1334	1286	1383	62			579	459	496	78		4821	4228	3655	145		3084	3640	2784	101		483	559	368	2475		7250	8998	7660	329		7620	7370	6507	330		305	1570.67
	310	341	318	471	99		1256	1365	1851	75		1207	1150	1217	63			488	412	491	82		4508	4047	3463	127		2942	3460	2685	82		454	507	367	2472		7225	8871	7740	316		7546	7212	6524	302		310	1415.67
	315	323	357	420	95		1207	1243	1660	55		1135	1115	1207	68			488	374	456	84		4440	3840	3323	128		2700	3330	2556	66		433	473	345	2422		7176	8812	7425	295		7123	6797	6325	280		315	1315
	320	311	329	446	100		1077	1228	1535	62		1022	1077	1082	63			442	347	450	79		4217	3740	3126	122		2692	3108	2372	81		399	476	373	2401		6954	8761	7314	300		6998	6833	5993	284		320	1218
	325	261	272	404	78		1034	1130	1426	63		930	936	1029	53			383	357	408	67		4010	3623	3037	116		2495	3001	2322	71		412	470	321	2344		6900	8562	7176	256		6707	6453	5928	254		325	1133.67
	330	258	295	405	89		986	1042	1323	62		907	894	912	54			385	324	398	79		3793	3327	2787	110		2390	2834	2181	55		362	415	307	2301		6524	8356	6935	261		6397	6190	5658	273		330	1055
	335	222	242	381	95		910	977	1206	65		887	825	892	55			360	305	388	71		3712	3093	2646	106		2221	2626	2012	63		362	417	316	2312		6505	8186	6625	224		6226	5985	5357	255		335	966
	340	239	242	357	95		848	911	1129	63		815	769	804	61			329	290	394	77		3413	3077	2516	99		2068	2547	1892	57		331	374	293	2200		6313	7832	6281	228		5984	5772	5179	228		340	899.667
	345	210	194	352	100		819	846	1072	45		754	681	760	40			307	270	367	86		3349	2899	2410	91		1970	2423	1827	42		295	376	282	2218		5997	7616	6258	218		5713	5585	4983	201		345	867.333
	350	185	232	363	97		755	767	1038	60		698	702	688	64			260	229	398	72		3100	2779	2316	90		1913	2250	1717	50		279	304	271	2121		5897	7310	5967	201		5570	5172	4834	195		350	793.333
	355	176	221	328	74		708	774	932	51		655	669	689	43			260	274	372	75		2990	2568	2159	92		1771	2194	1561	49		254	278	255	2167		5748	7209	5866	190		5241	5017	4559	192		355	753.667
	360	190	207	327	79		670	714	921	47		627	577	637	46			235	228	378	66		2806	2435	2067	85		1745	2038	1531	74		226	298	266	2140		5500	6959	5498	194		5076	4871	4430	182		360	721.333
	background singal reduced
	Time	Pa+P32 (MOI=10)			Pa+P32 (Ave.)		Pa+P32 (MOI=10)			Pa+P32 (Ave.)		Pa+P32 (MOI=10)			Pa+P32 (Ave.)			Pa+JG004 (MOI=10)			Pa+JG004 (average)		Pa+JG004 (MOI=10)			Pa+JG004 (average)		Pa+JG004 (MOI=10)			Pa+JG004 (average)		Pa+PP7 (MOI=10)			Pa+PP7 (ave.)		Pa+PP7 (MOI=10)			Pa+PP7 (ave.)		Pa+PP7 (MOI=10)			Pa+PP7 (ave.)
	0	2302	2905	2711	2639.33		1970	1706	1783	1819.67		2248	1749	2774	2257			2682	3305	3132	3039.67		1810	2251	2009	2023.33		2803	3244	2706	2917.67		1349	3506	2745	2533.33		1281	4166	1262	2236.33		2936	1518	905	1786.33
	5	2694	3374	3057	3041.67		1695	1742	1843	1760		2079	1811	2410	2100			3413	4016	3795	3741.33		1812	2441	2441	2231.33		3019	3344	2576	2979.67		1810	4594	3535	3313		762	4932	1826	2506.67		4204	2955	1952	3037
	10	2532	3016	2980	2842.67		1635	1683	1827	1715		2075	1759	2481	2105			3347	4229	3789	3788.33		1572	2269	2163	2001.33		3097	3269	2381	2915.67		1667	3964	3428	3019.67		1422	5033	2291	2915.33		4404	3612	2211	3409
	15	2406	2916	2926	2749.33		1868	1770	1961	1866.33		2033	1875	2482	2130			3348	3955	3639	3647.33		1770	2179	2378	2109		3150	3145	2446	2913.67		1626	3390	3236	2750.67		1598	4303	2644	2848.33		4032	3256	1935	3074.33
	20	2563	3221	3136	2973.33		2521	2724	2835	2693.33		3641	6939	8425	6335			3165	3887	3691	3581		1945	2310	2415	2223.33		2726	3226	2431	2794.33		1587	3169	3259	2671.67		2418	4462	2903	3261		3952	2952	1985	2963
	25	10032	12521	11708	11420.3		21705	23227	21510	22147.3		24223	31192	35269	30228			4392	4766	4797	4651.67		3264	2841	3359	3154.67		4652	5023	5541	5072		1788	3310	2865	2654.33		2566	4519	3290	3458.33		3169	2555	1645	2456.33
	30	19841	23464	22313	21872.7		41706	41751	40691	41382.7		38881	45454	49977	44770.7			9812	11151	10407	10456.7		12405	8360	11561	10775.3		15456	15033	18528	16339		1944	3255	2635	2611.33		2952	4653	3369	3658		2961	2398	1574	2311
	35	26913	31515	30387	29605		52433	53209	53088	52910		49939	55523	60509	55323.7			15489	18152	16460	16700.3		31756	23581	28090	27809		28798	25919	28235	27650.7		1329	2260	2144	1911		3057	4592	3381	3676.67		2835	2282	1513	2210
	40	31553	36556	34994	34367.7		61504	62950	63770	62741.3		60106	67457	70969	66177.3			20554	24164	21383	22033.7		37989	31293	34835	34705.7		34704	30558	31551	32271		1912	2544	2366	2274		2992	4371	3238	3533.67		2717	2424	1695	2278.67
	45	55360	58879	60843	58360.7		86854	90031	92920	89935		91173	97906	102315	97131.3			23735	27204	24564	25167.7		38723	33608	36611	36314		36914	32903	32969	34262		3259	4165	4177	3867		3668	4900	4040	4202.67		2678	2287	1718	2227.67
	50	69322	76797	75888	74002.3		101848	103208	108734	104597		98096	95570	100734	98133.3			26704	29433	27231	27789.3		37557	34563	36630	36250		39550	37539	36496	37861.7		5397	6412	6290	6033		4459	5340	4672	4823.67		2763	2525	1943	2410.33
	55	61972	67946	65506	65141.3		90443	91284	101175	94300.7		83009	80460	84289	82586			30884	33023	30206	31371		39589	39583	40274	39815.3		46142	46907	41958	45002.3		7433	8252	8102	7929		5213	6170	5483	5622		3057	2898	2179	2711.33
	60	49437	55114	52214	52255		75328	76664	87872	79954.7		69247	67359	69891	68832.3			31512	33626	30116	31751.3		42022	43880	43499	43133.7		48774	49598	41427	46599.7		8771	9231	8999	9000.33		5946	5701	6023	5890		3116	2935	2232	2761
	65	43043	46804	44789	44878.7		64514	65942	77323	69259.7		61849	59978	62532	61453			29401	30884	27241	29175.3		40035	42451	40724	41070		45333	45515	36469	42439		8782	9872	8856	9170		5313	3370	5021	4568		3261	3103	2568	2977.33
	70	36322	40208	38062	38197.3		58276	59887	71488	63217		56664	54967	56984	56205			25963	27157	23776	25632		36559	37040	36015	36538		39339	39791	31203	36777.7		8680	9393	8387	8820		3853	2207	3276	3112		3106	2781	2324	2737
	75	29898	33103	31588	31529.7		53647	55036	64773	57818.7		51314	49809	51571	50898			23247	23836	20848	22643.7		32686	32698	32043	32475.7		34101	35004	27428	32177.7		8343	8971	7706	8340		3401	1586	2181	2389.33		2314	2208	1998	2173.33
	80	25155	28164	26573	26630.7		48214	49659	58911	52261.3		46719	45430	46604	46251			21063	21189	18624	20292		30181	29564	29034	29593		31071	32025	25042	29379.3		8156	8494	7227	7959		3460	1382	2058	2300		1811	1875	1612	1766
	85	21961	24193	23107	23087		43767	45077	53589	47477.7		42099	41219	41372	41563.3			19241	19173	16639	18351		28399	27404	26825	27542.7		28648	29634	23345	27209		8563	8689	7290	8180.67		3386	1359	2143	2296		1783	1725	1622	1710
	90	19370	21411	20151	20310.7		40252	41069	48582	43301		38454	37282	38609	38115			17231	17166	14868	16421.7		27640	25480	25212	26110.7		26186	27722	21964	25290.7		8535	8395	6864	7931.33		3303	1433	2235	2323.67		2161	2026	1905	2030.67
	95	16863	18623	17936	17807.3		36828	37395	44346	39523		35375	34851	35507	35244.3			15473	15619	13276	14789.3		26303	24309	24113	24908.3		24728	26518	21079	24108.3		7394	7246	5555	6731.67		3396	1577	2495	2489.33		2660	2700	2349	2569.67
	100	15053	16531	15649	15744.3		33869	34853	40859	36527		32570	32588	32769	32642.3			14366	14197	11888	13483.7		25400	23106	22451	23652.3		23272	25051	20414	22912.3		5245	5321	3749	4771.67		3237	1820	2610	2555.67		2852	2807	2730	2796.33
	105	13359	15202	14114	14225		31992	32306	38151	34149.7		30869	30435	31089	30797.7			12918	12588	10740	12082		24197	21973	21348	22506		21545	23576	19333	21484.7		2841	2970	2118	2643		3176	1614	2789	2526.33		2983	3150	2768	2967
	110	12005	13534	12558	12699		29678	30449	35843	31990		29216	28607	28592	28805			11482	11169	9502	10717.7		23010	21143	19882	21345		19991	22121	18216	20109.3		1415	1569	504	1162.67		2868	1544	2505	2305.67		3246	3283	2852	3127
	115	11026	12336	11608	11656.7		27777	28845	33693	30105		27261	27131	27151	27181			10503	10097	8322	9640.67		21615	19776	18394	19928.3		18691	20737	17240	18889.3		245	473	-307	137		2883	1524	2537	2314.67		2951	3176	2789	2972
	120	9922	11263	10301	10495.3		26030	27205	31798	28344.3		25734	25330	25723	25595.7			9237	9049	7373	8553		20487	18632	17102	18740.3		17226	19369	16254	17616.3		-605	-347	-1092	-681.333		2637	1131	2138	1968.67		2972	3224	2879	3025
	125	9158	10172	9494	9608		24232	25458	29891	26527		24141	23889	23967	23999			8658	8179	6618	7818.33		19188	17700	16048	17645.3		15939	18059	15256	16418		-1113	-868	-1493	-1158		2530	1105	2068	1901		3135	3219	2974	3109.33
	130	8444	9327	8524	8765		23138	23817	28190	25048.3		22435	22259	22382	22358.7			7774	7224	5963	6987		18348	16832	15091	16757		15213	17124	14382	15573		-1239	-955	-1619	-1271		2701	1242	2282	2075		3246	3290	2961	3165.67
	135	7624	8455	7724	7934.33		21550	22099	26574	23407.7		20945	20871	20707	20841			7012	6650	5325	6329		17612	15765	14475	15950.7		14095	16159	13962	14738.7		-1561	-1199	-1811	-1523.67		2756	1318	2287	2120.33		3222	3182	3235	3213
	140	6908	7725	7100	7244.33		20016	20866	24624	21835.3		19407	19588	19430	19475			6543	5912	4863	5772.67		16757	15151	13945	15284.3		13454	15596	13346	14132		-1582	-1330	-1887	-1599.67		2688	1316	2333	2112.33		3432	3256	3163	3283.67
	145	6416	7098	6427	6647		18705	19224	23173	20367.3		18187	17885	18148	18073.3			5867	5306	4331	5168		16086	14608	13316	14670		13010	14984	12586	13526.7		-1725	-1408	-2063	-1732		2589	1406	2275	2090		3356	3026	3029	3137
	150	5829	6410	5777	6005.33		16893	17985	21730	18869.3		16822	16540	16689	16683.7			5394	4865	3849	4702.67		15556	14162	12826	14181.3		12553	14372	12441	13122		-1833	-1499	-2106	-1812.67		2777	1619	2467	2287.67		3390	3016	2936	3114
	155	5209	5921	5351	5493.67		16244	16798	20184	17742		15728	15489	15690	15635.7			4977	4451	3511	4313		15194	13525	12397	13705.3		12240	13681	12079	12666.7		-1682	-1527	-2048	-1752.33		2820	1804	2660	2428		3423	3012	2879	3104.67
	160	4740	5197	4820	4919		14924	15861	18939	16574.7		14610	14319	14448	14459			4662	4032	3240	3978		14665	13138	11984	13262.3		11564	13431	11270	12088.3		-1909	-1572	-2074	-1851.67		3029	2137	2861	2675.67		3439	3042	3147	3209.33
	165	4341	4806	4322	4489.67		13935	14316	17704	15318.3		13276	13216	13495	13329			4138	3658	2977	3591		14441	12897	11542	12960		11178	12834	11020	11677.3		-1897	-1554	-2191	-1880.67		3161	2428	3230	2939.67		3683	3206	3127	3338.67
	170	4075	4349	4028	4150.67		12798	13257	16198	14084.3		12189	11897	12346	12144			3810	3429	2672	3303.67		13946	12452	11360	12586		10504	12565	10565	11211.3		-1943	-1651	-2229	-1941		3375	2765	3598	3246		3890	3550	3476	3638.67
	175	3600	3972	3687	3753		11551	12287	15010	12949.3		11222	11059	11309	11196.7			3540	3072	2494	3035.33		13615	12155	10799	12189.7		10200	12207	10196	10867.7		-1905	-1603	-2147	-1885		3695	2966	3756	3472.33		4339	3854	3710	3967.67
	180	3364	3497	3217	3359.33		10991	11442	13980	12137.7		10412	10025	10398	10278.3			3274	2828	2195	2765.67		13073	11831	10335	11746.3		9973	11551	9881	10468.3		-1982	-1667	-2176	-1941.67		3855	3386	4089	3776.67		4597	4246	4052	4298.33
	185	3040	3216	2947	3067.67		10221	10403	12992	11205.3		9419	9211	9567	9399			3027	2716	2030	2591		12765	11565	10176	11502		9617	11179	9560	10118.7		-2055	-1656	-2292	-2001		4299	3695	4315	4103		4795	4401	4434	4543.33
	190	2708	2948	2636	2764		9230	10000	12187	10472.3		8861	8691	8803	8785			2859	2427	1863	2383		12396	11102	9895	11131		9343	10897	9135	9791.67		-2093	-1815	-2329	-2079		4537	4074	4664	4425		5289	4818	4615	4907.33
	195	2546	2688	2533	2589		8537	8936	11232	9568.33		7926	7932	7990	7949.33			2604	2273	1731	2202.67		11823	10469	9688	10660		8953	10467	8423	9281		-2041	-1760	-2324	-2041.67		4934	4209	5056	4733		5487	5034	4860	5127
	200	2279	2349	2141	2256.33		7804	8298	10244	8782		7431	7123	7494	7349.33			2474	2046	1643	2054.33		11453	10261	9222	10312		8629	10177	8289	9031.67		-2031	-1727	-2241	-1999.67		5247	4644	5233	5041.33		5700	5255	5166	5373.67
	205	2015	2166	1990	2057		7203	7543	9421	8055.67		6679	6597	6896	6724			2221	1946	1531	1899.33		11094	9980	9045	10039.7		8089	9502	7913	8501.33		-2034	-1854	-2290	-2059.33		5501	4800	5519	5273.33		6066	5539	5266	5623.67
	210	1812	1862	1772	1815.33		6607	7020	8752	7459.67		6282	5892	6303	6159			2086	1742	1404	1744		10478	9621	8435	9511.33		7718	9283	7491	8164		-2132	-1868	-2302	-2100.67		5733	5162	5717	5537.33		6368	5965	5715	6016
	215	1646	1766	1568	1660		6222	6434	8029	6895		5652	5474	5713	5613			1961	1631	1323	1638.33		10362	9260	8177	9266.33		7446	8838	7225	7836.33		-2034	-1830	-2233	-2032.33		5895	5314	5749	5652.67		6564	6052	6016	6210.67
	220	1466	1513	1507	1495.33		5520	5840	7380	6246.67		5242	4961	5189	5130.67			1853	1503	1192	1516		9778	8927	7761	8822		7125	8484	6783	7464		-2186	-1942	-2375	-2167.67		6119	5532	6145	5932		6836	6430	6006	6424
	225	1327	1344	1307	1326		5017	5385	6908	5770		4756	4574	4746	4692			1659	1325	1162	1382		9513	8487	7504	8501.33		6814	8051	6489	7118		-2163	-1932	-2356	-2150.33		6432	5858	6435	6241.67		6945	6438	6539	6640.67
	230	1273	1240	1263	1258.67		4685	4905	6314	5301.33		4496	4191	4546	4411			1511	1213	1023	1249		9235	8252	7041	8176		6511	7734	6187	6810.67		-2051	-1808	-2244	-2034.33		6437	6070	6511	6339.33		7231	6801	6802	6944.67
	235	1095	1071	1072	1079.33		4253	4569	5757	4859.67		4007	4011	4095	4037.67			1374	1173	923	1156.67		8720	7786	6771	7759		6107	7291	5912	6436.67		-2174	-1881	-2280	-2111.67		6430	6273	6545	6416		7540	6936	6893	7123
	240	1008	1059	1020	1029		3924	4162	5264	4450		3662	3521	3742	3641.67			1294	1055	883	1077.33		8399	7168	6608	7391.67		5885	7060	5605	6183.33		-2081	-1948	-2299	-2109.33		6586	6647	6834	6689		7718	7117	7097	7310.67
	245	894	894	926	904.667		3548	3953	4891	4130.67		3366	3333	3398	3365.67			1273	958	805	1012		8036	7316	6272	7208		5601	6600	5252	5817.67		-2047	-1797	-2214	-2019.33		6758	6807	7021	6862		7706	7329	7153	7396
	250	826	789	793	802.667		3321	3513	4520	3784.67		3004	3023	3162	3063			1175	936	753	954.667		7586	6790	5949	6775		5296	6272	4968	5512		-2085	-1875	-2230	-2063.33		6847	7126	7211	7061.33		7742	7433	7134	7436.33
	255	703	725	778	735.333		3041	3198	4237	3492		2830	2735	2797	2787.33			1030	841	751	874		7332	6496	5704	6510.67		5021	6083	4706	5270		-2126	-1971	-2289	-2128.67		6941	7398	7386	7241.67		7942	7501	7252	7565
	260	688	693	686	689		2856	2981	3822	3219.67		2633	2559	2623	2605			966	775	725	822		7103	6312	5440	6285		4811	5710	4453	4991.33		-2211	-2035	-2367	-2204.33		7005	7621	7450	7358.67		8080	7531	7440	7683.67
	265	596	584	699	626.333		2679	2764	3542	2995		2357	2270	2456	2361			882	726	629	745.667		6739	6015	5266	6006.67		4592	5513	4373	4826		-2024	-1952	-2199	-2058.33		6963	7807	7553	7441		8133	7687	7226	7682
	270	540	546	656	580.667		2337	2506	3255	2699.33		2094	2068	2183	2115			789	661	628	692.667		6392	5735	4924	5683.67		4354	5172	4118	4548		-2183	-2002	-2281	-2155.33		7018	7961	7720	7566.33		7965	7731	7323	7673
	275	486	527	550	521		2138	2224	2995	2452.33		1999	2028	2059	2028.67			776	617	552	648.333		6205	5621	4716	5514		4097	4961	3957	4338.33		-2144	-2059	-2284	-2162.33		7243	8348	7629	7740		8021	7796	7184	7667
	280	392	445	550	462.333		2015	2180	2735	2310		1780	1786	1791	1785.67			710	556	516	594		5878	5088	4535	5167		3913	4516	3720	4049.67		-2105	-2010	-2264	-2126.33		7057	8647	7900	7868		8081	7702	7301	7694.67
	285	380	417	517	438		1770	1977	2589	2112		1717	1615	1720	1684			637	495	449	527		5713	5078	4180	4990.33		3661	4529	3447	3879		-2082	-1965	-2170	-2072.33		7280	8838	7775	7964.33		7897	7618	6998	7504.33
	290	385	402	444	410.333		1631	1827	2419	1959		1611	1478	1581	1556.67			605	483	499	529		5368	4786	4080	4744.67		3506	4262	3302	3690		-1997	-1889	-2104	-1996.67		7131	8838	7796	7921.67		7761	7460	6835	7352
	295	351	329	435	371.667		1536	1674	2176	1795.33		1459	1450	1501	1470			558	381	452	463.667		5172	4494	3913	4526.33		3338	3989	3130	3485.67		-2088	-1974	-2157	-2073		7112	8619	7789	7840		7632	7286	6744	7220.67
	300	296	325	428	349.667		1436	1553	2020	1669.67		1327	1306	1403	1345.33			526	394	459	459.667		4842	4414	3720	4325.33		3120	3717	2969	3268.67		-1923	-1873	-2028	-1941.33		6988	8833	7714	7845		7498	7159	6610	7089
	305	256	279	379	304.667		1343	1490	1879	1570.67		1272	1224	1321	1272.33			501	381	418	433.333		4676	4083	3510	4089.67		2983	3539	2683	3068.33		-1992	-1916	-2107	-2005		6921	8669	7331	7640.33		7290	7040	6177	6835.67
	310	242	219	372	277.667		1181	1290	1776	1415.67		1144	1087	1154	1128.33			406	330	409	381.667		4381	3920	3336	3879		2860	3378	2603	2947		-2018	-1965	-2105	-2029.33		6909	8555	7424	7629.33		7244	6910	6222	6792
	315	228	262	325	271.667		1152	1188	1605	1315		1067	1047	1139	1084.33			404	290	372	355.333		4312	3712	3195	3739.67		2634	3264	2490	2796		-1989	-1949	-2077	-2005		6881	8517	7130	7509.33		6843	6517	6045	6468.33
	320	211	229	346	262		1015	1166	1473	1218		959	1014	1019	997.333			363	268	371	334		4095	3618	3004	3572.33		2611	3027	2291	2643		-2002	-1925	-2028	-1985		6654	8461	7014	7376.33		6714	6549	5709	6324
	325	183	194	326	234.333		971	1067	1363	1133.67		877	883	976	912			316	290	341	315.667		3894	3507	2921	3440.67		2424	2930	2251	2535		-1932	-1874	-2023	-1943		6644	8306	6920	7290		6453	6199	5674	6108.67
	330	169	206	316	230.333		924	980	1261	1055		853	840	858	850.333			306	245	319	290		3683	3217	2677	3192.33		2335	2779	2126	2413.33		-1939	-1886	-1994	-1939.67		6263	8095	6674	7010.67		6124	5917	5385	5808.67
	335	127	147	286	186.667		845	912	1141	966		832	770	837	813			289	234	317	280		3606	2987	2540	3044.33		2158	2563	1949	2223.33		-1950	-1895	-1996	-1947		6281	7962	6401	6881.33		5971	5730	5102	5601
	340	144	147	262	184.333		785	848	1066	899.667		754	708	743	735			252	213	317	260.667		3314	2978	2417	2903		2011	2490	1835	2112		-1869	-1826	-1907	-1867.33		6085	7604	6053	6580.67		5756	5544	4951	5417
	345	110	94	252	152		774	801	1027	867.333		714	641	720	691.667			221	184	281	228.667		3258	2808	2319	2795		1928	2381	1785	2031.33		-1923	-1842	-1936	-1900.33		5779	7398	6040	6405.67		5512	5384	4782	5226
	350	88	135	266	163		695	707	978	793.333		634	638	624	632			188	157	326	223.667		3010	2689	2226	2641.67		1863	2200	1667	1910		-1842	-1817	-1850	-1836.33		5696	7109	5766	6190.33		5375	4977	4639	4997
	355	102	147	254	167.667		657	723	881	753.667		612	626	646	628			185	199	297	227		2898	2476	2067	2480.33		1722	2145	1512	1793		-1913	-1889	-1912	-1904.67		5558	7019	5676	6084.33		5049	4825	4367	4747
	360	111	128	248	162.333		623	667	874	721.333		581	531	591	567.667			169	162	312	214.333		2721	2350	1982	2351		1671	1964	1457	1697.33		-1914	-1842	-1874	-1876.67		5306	6765	5304	5791.67		4894	4689	4248	4610.33
[truncated: 11 more columns]

## Sheet: Fig. 3c,d
	Experiment 1																																															Experiment 2
		Pa+P32															Pa+JG004															Pa+PP7																Pa+P32
	Time (min)	MOI = 10			MOI = 1			MOI = 0.1			MOI = 0.01			MOI = 0.001			MOI = 10			MOI = 1			MOI = 0.1			MOI = 0.01			MOI= 0.001			MOI = 10			MOI = 1			MOI = 0.1			MOI = 0.01			MOI= 0.001				MOI = 10
	0	2302	2905	2711	4256	4364	4243	4342	5124	5462	4724	4499	4504	4738	6890	5655	2682	3305	3132	4490	5673	4852	4929	4402	4443	5178	5316	4788	5063	4908	5264	1349	3506	2745	5596	6311	8901	5836	6173	5215	5539	5330	6090	5066	5337	5263		1970	1706
	5	2694	3374	3057	4299	4373	4095	4195	5005	5330	4568	4559	4550	4630	6474	5487	3413	4016	3795	4298	5431	4780	4741	4357	4385	5119	5260	4689	4856	4723	4850	1810	4594	3535	5490	5908	8037	5412	5690	4889	5303	5063	5359	4556	4762	4941		1695	1742
	10	2532	3016	2980	4029	4029	3846	3914	4713	4911	4493	4423	4072	4168	5938	5056	3347	4229	3789	3977	4964	4447	4582	4177	4159	4515	4904	4487	4677	4476	4363	1667	3964	3428	4970	5338	7040	4846	5170	4298	4722	4479	4785	3952	4203	4429		1635	1683
	15	2406	2916	2926	3794	3663	3513	3660	4320	4718	4195	4037	3818	3974	5342	4730	3348	3955	3639	3808	4629	4274	4227	3842	3891	4300	4556	4145	4184	4131	4179	1626	3390	3236	4471	4801	6209	4482	4641	3966	4246	4184	4285	3688	3885	4040		1868	1770
	20	2563	3221	3136	3699	3661	3331	3463	4082	4351	4100	3883	3710	3713	4962	4576	3165	3887	3691	3509	4361	4023	3971	3718	3637	4062	4400	3906	4192	3908	4015	1587	3169	3259	4258	4474	5726	4022	4190	3779	3960	3831	4046	3412	3534	3675		2521	2724
	25	10032	12521	11708	5478	5418	5390	3934	4256	4491	4019	3857	3665	3664	4829	4376	4392	4766	4797	3521	4299	3993	3997	3686	3513	4013	4241	3808	3913	3851	3873	1788	3310	2865	4174	4318	5418	3896	3927	3619	3913	3639	3674	3264	3407	3558		21705	23227
	30	19841	23464	22313	10999	10867	10511	4601	4969	5070	3985	4063	3710	3667	4617	4238	9812	11151	10407	3982	4770	4490	3980	3751	3663	3981	4081	3804	3841	3752	3650	1944	3255	2635	4093	4103	4998	3956	3790	3479	3571	3599	3573	3109	3166	3322		41706	41751
	35	26913	31515	30387	14846	14954	14131	4723	5360	5270	4028	3886	3740	3499	4467	4071	15489	18152	16460	5042	5913	5359	3965	3911	3717	3868	4111	3684	3780	3721	3603	1329	2260	2144	3957	4020	4710	3828	3630	3461	3438	3381	3337	2994	3152	3177		52433	53209
	40	31553	36556	34994	17620	17974	16703	4835	5544	5520	3916	3898	3875	3443	4264	3920	20554	24164	21383	6128	7374	6590	3889	3912	3846	3696	3897	3655	3594	3518	3523	1912	2544	2366	3855	4097	4599	3558	3480	3356	3261	3196	3174	2861	2904	2903		61504	62950
	45	55360	58879	60843	28489	28548	31103	8442	7752	6557	3859	3966	3960	3512	4091	3803	23735	27204	24564	7008	8614	7849	4028	3963	3881	3652	3774	3461	3432	3497	3402	3259	4165	4177	4107	4115	4517	3534	3359	3216	3119	3056	2872	2740	2751	2861		86854	90031
	50	69322	76797	75888	72702	75587	73833	18292	17874	15139	4770	5184	5072	3340	4016	3755	26704	29433	27231	8896	10535	9475	4138	4051	4223	3464	3670	3227	3217	3285	3382	5397	6412	6290	4367	4290	4802	3415	3222	3017	3049	2831	2738	2640	2526	2614		101848	103208
	55	61972	67946	65506	80453	83958	79443	25751	25865	22764	5836	6261	5946	3242	3977	3686	30884	33023	30206	13374	15236	13922	5035	4846	4843	3567	3769	3363	3165	3163	3283	7433	8252	8102	4599	4537	5100	3305	3181	3067	2720	2588	2561	2377	2469	2482		90443	91284
	60	49437	55114	52214	70825	73457	69923	28834	29836	27187	6448	7130	7011	3292	4034	3686	31512	33626	30116	17204	20247	18951	6600	6297	6706	3706	3874	3569	3128	3136	3225	8771	9231	8999	4844	4801	5191	3163	3070	2962	2497	2550	2498	2318	2331	2380		75328	76664
	65	43043	46804	44789	62595	64001	63012	40261	37680	31841	7510	8258	8572	3524	3996	3783	29401	30884	27241	19000	22660	21699	8195	8115	8587	3919	4028	3659	3154	3119	3216	8782	9872	8856	5049	5075	5180	3281	3025	2924	2440	2426	2317	2235	2189	2243		64514	65942
	70	36322	40208	38062	63163	66031	64190	57410	58502	51883	15488	17810	19907	4755	5255	4573	25963	27157	23776	18403	22519	21527	10027	9770	10337	4186	4182	3853	3119	3007	3042	8680	9393	8387	5042	4917	5289	3251	2951	2904	2278	2331	2201	2142	2142	2171		58276	59887
	75	29898	33103	31588	58777	60594	58578	54541	56956	54803	28249	31601	33921	6331	7275	6210	23247	23836	20848	17493	21405	20473	11532	11439	12212	5162	5104	4560	3018	3082	3009	8343	8971	7706	5082	5213	5174	3052	2901	2819	2217	2263	2048	1994	1987	2060		53647	55036
	80	25155	28164	26573	51596	53146	51590	45878	49354	47770	34778	37628	40190	7513	9192	7847	21063	21189	18624	16859	20363	19806	14372	14098	15178	7019	6648	5988	3290	3178	3294	8156	8494	7227	5265	5417	5445	3129	2917	2843	2115	2120	1988	1945	1949	1959		48214	49659
	85	21961	24193	23107	45234	47139	45807	40804	42622	40710	36699	37941	42172	10258	10925	9548	19241	19173	16639	16687	20000	19207	17067	16932	17799	9292	8877	8496	3772	3786	3623	8563	8689	7290	5363	5863	5795	3173	2869	2888	2043	1986	1792	1891	1817	1838		43767	45077
	90	19370	21411	20151	41404	43769	41797	39059	40534	38701	43472	42590	50438	16840	16763	14638	17231	17166	14868	15070	18581	18262	17649	17380	18499	10847	11120	10536	4601	4617	4473	8535	8395	6864	5851	6612	6235	3252	3068	2997	1912	1894	1706	1836	1674	1695		40252	41069
	95	16863	18623	17936	39020	40164	38919	36275	37270	36048	43452	43112	50608	22686	24308	21665	15473	15619	13276	13100	16454	16288	16782	16387	17069	11672	11944	11469	5410	5538	5203	7394	7246	5555	6211	6806	6507	3429	3147	3217	1855	1732	1637	1707	1609	1670		36828	37395
	100	15053	16531	15649	36230	37954	36181	33103	33730	33296	37901	39255	44926	24098	26643	25176	14366	14197	11888	11571	14418	14382	14907	14590	15353	12250	12133	11812	6739	6640	6397	5245	5321	3749	6164	6783	6244	3732	3154	3144	1853	1707	1537	1517	1465	1625		33869	34853
	105	13359	15202	14114	33854	35963	33824	30824	31219	30581	34138	35102	40114	23513	25568	24936	12918	12588	10740	9982	12976	12695	13440	13124	13704	12171	12172	11710	8639	7993	8423	2841	2970	2118	5790	6362	5900	3503	3195	3435	1703	1549	1457	1416	1445	1373		31992	32306
	110	12005	13534	12558	32026	33971	32078	29169	29477	28710	32647	33437	38330	24863	25635	25069	11482	11169	9502	8810	11358	11256	12016	11556	12122	11463	11883	11271	10025	9423	10061	1415	1569	504	5431	5899	5274	3437	3388	3407	1590	1433	1407	1305	1349	1262		29678	30449
	115	11026	12336	11608	30811	32433	30681	27554	27920	27475	32289	33257	38599	25677	26525	25452	10503	10097	8322	7950	10372	10427	10817	10492	10756	10338	10646	10079	10064	10186	10467	245	473	-307	5081	5406	4610	3654	3547	3702	1552	1440	1356	1168	1250	1199		27777	28845
	120	9922	11263	10301	29001	31169	28708	26624	26134	26225	32143	32776	37719	26340	26911	25728	9237	9049	7373	7429	9747	9712	9458	9321	9647	9043	9549	8740	9348	9477	9806	-605	-347	-1092	4534	4863	4279	3902	3632	3865	1527	1442	1300	1135	1201	1092		26030	27205
	125	9158	10172	9494	27789	29986	27766	25061	25279	24720	31663	31879	36293	26496	27266	26670	8658	8179	6618	6670	9281	8989	8567	8407	8696	8208	8369	7540	8408	8388	8879	-1113	-868	-1493	4041	4652	3911	4134	3848	3898	1415	1358	1223	1101	1131	1049		24232	25458
	130	8444	9327	8524	26249	28470	26294	23525	23737	23698	30969	30811	35770	26294	27565	26547	7774	7224	5963	6453	8698	8613	7813	7445	7888	7123	7340	6652	7690	7539	8171	-1239	-955	-1619	3696	4173	3510	4166	3894	3995	1415	1391	1276	1032	1044	924		23138	23817
	135	7624	8455	7724	24843	26762	25013	22166	22343	22629	29699	30256	34492	26216	27372	26657	7012	6650	5325	6079	8281	8191	7470	7171	7554	6524	6589	5948	6832	6956	7250	-1561	-1199	-1811	3212	3684	2983	4047	4060	4030	1400	1413	1262	964	1070	919		21550	22099
	140	6908	7725	7100	23641	25514	23491	20896	21100	21142	28885	29285	33453	25977	27044	26374	6543	5912	4863	5790	7914	7780	7117	6816	7157	6090	6211	5580	6081	6180	6485	-1582	-1330	-1887	2709	3291	2621	3877	3716	3795	1316	1446	1270	917	903	880		20016	20866
	145	6416	7098	6427	22211	24415	22016	19294	19928	20108	27731	28408	32089	25408	27043	26275	5867	5306	4331	5617	7479	7374	6807	6450	6769	5835	5911	5209	5626	5767	6108	-1725	-1408	-2063	2544	3031	2352	3318	3385	3143	1305	1374	1062	925	849	801		18705	19224
	150	5829	6410	5777	20883	22670	20927	18423	18464	19083	26955	27303	30667	24753	26112	25966	5394	4865	3849	5161	6990	7092	6654	6335	6577	5678	5684	5072	5418	5791	5832	-1833	-1499	-2106	2301	2784	2318	2669	2732	2350	1173	1311	995	853	781	763		16893	17985
	155	5209	5921	5351	19804	21466	19484	17272	17328	17886	25722	25682	29451	23634	25100	24767	4977	4451	3511	4785	6584	6771	6328	6142	6325	5625	5700	5007	5375	5569	5733	-1682	-1527	-2048	1959	2672	2147	2116	2183	2043	1173	1277	874	787	745	707		16244	16798
	160	4740	5197	4820	18615	20442	18340	15869	15850	16643	24655	24279	27791	22300	23890	23635	4662	4032	3240	4579	6264	6185	6091	5923	6155	5377	5566	4922	5200	5661	5840	-1909	-1572	-2074	2027	2692	2008	1812	1914	1811	1092	1187	820	754	739	687		14924	15861
	165	4341	4806	4322	17435	19165	16780	14557	14871	15560	23100	23159	26240	20886	22580	22443	4138	3658	2977	4324	5800	5757	5925	5543	5889	5332	5317	4763	5287	5695	5847	-1897	-1554	-2191	1932	2703	2104	1790	1895	1779	967	1138	738	722	719	648		13935	14316
	170	4075	4349	4028	16231	17980	16124	13575	13913	14643	21693	21820	24614	19837	21095	21102	3810	3429	2672	3908	5567	5623	5538	5428	5706	5278	5245	4597	5418	5863	6047	-1943	-1651	-2229	1954	2660	2008	1727	1820	1661	878	941	619	687	622	591		12798	13257
	175	3600	3972	3687	15151	16943	14763	12384	12655	13529	20306	20694	23106	18159	19688	19576	3540	3072	2494	3766	5132	5155	5255	5211	5323	5058	5227	4411	5322	5641	5942	-1905	-1603	-2147	1998	2719	2173	1780	1851	1700	801	878	572	640	595	604		11551	12287
	180	3364	3497	3217	14379	15744	13711	11536	11912	12420	19045	18965	21417	16938	18353	18351	3274	2828	2195	3390	4819	4811	5194	4865	5197	4787	5084	4182	5295	5657	5959	-1982	-1667	-2176	2023	2864	2070	1770	1910	1734	670	707	479	556	556	526		10991	11442
	Experiment 1	Pa+P32					Pa+JG004					Pa+PP7						Experiment 2	Pa+P32					Pa+JG004					Pa+PP7						Experiment 3	Pa+P32					Pa+JG004					Pa+PP7
	Time (min)	MOI=10	MOI=1	MOI=0.1	MOI=0.01	MOI=0.001	MOI=10	MOI=1	MOI=0.1	MOI=0.01	MOI=0.001	MOI=10	MOI=1	MOI=0.1	MOI=0.01	MOI=0.001		Time (min)	MOI=10	MOI=1	MOI=0.1	MOI=0.01	MOI=0.001	MOI=10	MOI=1	MOI=0.1	MOI=0.01	MOI=0.001	MOI=10	MOI=1	MOI=0.1	MOI=0.01	MOI=0.001		Time (min)	MOI=10	MOI=1	MOI=0.1	MOI=0.01	MOI=0.001	MOI=10	MOI=1	MOI=0.1	MOI=0.01	MOI=0.001	MOI=10	MOI=1	MOI=0.1	MOI=0.01
	0	2639.33	4255.67	4843.33	4559	5530.33	3039.67	4836.33	4494.33	5022.67	4809.67	2533.33	6478.33	5330.33	5241.67	4753		0	1819.67	10835	9637	7850	8115.67	2023.33	7464.33	7583	7840.67	12299.3	2236.33	8228	6610.67	6880.67	7200.33		0	2257	6281	4653.67	6059	6079.33	2917.67	5942.67	5220	5797	5976.67	1786.33	6161	5484.67	5541.17
	5	3041.67	3968	4512.67	4329.33	5054	3741.33	4462.67	4306	4635.33	4505.33	3313	5782.67	4771.33	4662	4194.67		5	1760	10297.7	9212	7641.67	7927.67	2231.33	7246.67	7303.33	7573.67	11212.7	2506.67	7779	6367.67	6225.33	6760.67		5	2100	6629.33	4949.33	6802	6231	2979.67	5990.33	5691.67	5998.33	6424.33	3037	6619.67	5571	5342
	10	2842.67	3656.67	4232.67	4016.67	4682	3788.33	4237	3986.67	4333.67	4164.67	3019.67	5160.33	4363	4238.33	3871		10	1715	9307.67	8389	7017.67	7289.33	2001.33	6733.33	6725.33	7118	9995.67	2915.33	6976.33	5813.33	5658	5990		10	2105	5939.33	4481.33	6280.33	5671.33	2915.67	5345.67	5260.33	5427.33	5781	3409	5961.33	4949.67	4700
	15	2749.33	3563.67	3965.33	3897.67	4417	3647.33	3964.33	3775.33	4122.67	4038.33	2750.67	4819.33	3997	3945.67	3540.33		15	1866.33	8771.33	7769.67	6448	6669.67	2109	6289.33	6164.33	6555.67	9016.33	2848.33	6181.67	5313.33	5162	5304.33		15	2130	5062.67	3982.33	5342.33	5029.67	2913.67	4725	4755.33	4796	5035.33	3074.33	5177.33	4311	4102.83
	20	2973.33	5428.67	4227	3847	4289.67	3581	3937.67	3732	4020.67	3879	2671.67	4636.67	3814	3742	3409.67		20	2693.33	13667	7988.33	6279.67	11527.3	2223.33	11234.3	6357.33	6212.33	8191.67	3261	5710.67	4928	4740.5	4895.67		20	6335	4595	3603.67	4768.67	4529.67	2794.33	4226	4241.33	4315.67	4520.67	2963	4628.67	3809.67	3741.17
	25	11420.3	10792.3	4880	3919.33	4174	4651.67	4414	3798	3955.33	3747.67	2654.33	4398	3741.67	3581	3199		25	22147.3	14978	7886.67	6118	31612.7	3154.67	18449.3	7005	5957.67	7568.67	3458.33	5367.67	4612.67	4389.67	4468.33		25	30228	5364.33	3651.33	4423	4246.67	5072	4028.67	3852.67	3991.33	4194.33	2456.33	4265	3579.67	3509.5
	30	21872.7	14643.7	5117.67	3884.67	4012.33	10456.7	5438	3864.33	3887.67	3701.33	2611.33	4229	3639.67	3385.33	3107.67		30	41382.7	15870.3	7649	5869.67	33008	10775.3	19607	6757.67	5543	7085.67	3658	4919.33	4301.67	4050.5	4064		30	44770.7	11329.7	4390	4340	4083.33	16339	8886.67	4167.33	3945.67	3945.67	2311	3960.67	3312	3305
	35	29605	17432.3	5299.67	3896.33	3875.67	16700.3	6697.33	3882.33	3749.33	3545	1911	4183.67	3464.67	3210.33	2889.33		35	52910	16627.3	7228.33	5485	28091.3	27809	18796	6409	5189.33	6590	3676.67	4569	3892.33	3716.5	3734.67		35	55323.7	16109.3	4879	4322.67	3971.67	27650.7	13376.7	4739	3778.67	3857.67	2210	3706.67	3165.67	3097.33
	40	34367.7	29380	7583.67	3928.33	3802	22033.7	7823.67	3957.33	3629	3443.67	2274	4246.33	3369.67	3015.67	2784		40	62741.3	27868.7	8708.67	5416.67	23041.3	34705.7	17300.3	5994	4858	6586.67	3533.67	4249	3619	3349.67	3351		40	66177.3	18959.3	5063.67	4250	3765.33	32271	14344	4718.67	3616.67	3568	2278.67	3512.67	2905.33	2875
	45	58360.7	74040.7	17101.7	5008.67	3703.67	25167.7	9635.33	4137.33	3453.67	3294.67	3867	4486.33	3218	2872.67	2593.33		45	89935	54976.3	13123	5593	18997.7	36314	19789	8088.33	4956.33	6747.33	4202.67	4062.33	3309	3022.5	3079.33		45	97131.3	22515	5956	4101.67	3548	34262	14308.7	4565.67	3400.67	3468	2227.67	3311.33	2752.33	2635.33
	50	74002.3	81284.7	24793.3	6014.33	3635	27789.3	14177.3	4908	3566.33	3203.67	6033	4745.33	3184.33	2623	2442.67		50	104597	60953.7	16047.7	5786.33	16472.3	36250	28472.7	13831.3	5624.67	6892.33	4823.67	3931	3096.33	2779.67	2829		50	98133.3	54756.7	14475.7	4580.33	3465.33	37861.7	14726	4531.67	3311.67	3200.33	2410.33	3353	2630	2459
	55	65141.3	71401.7	28619	6863	3670.67	31371	18800.7	6534.33	3716.33	3163	7929	4945.33	3065	2515	2343		55	94300.7	56568.3	17876.3	5838.67	14902.3	39815.3	31317	16968.7	6072	6748.67	5622	3824.33	2860.33	2566.5	2609		55	82586	73683	23992.7	5859.67	3351	45002.3	22032.3	7936.67	3824	3067	2711.33	3518.33	2498.67	2300.17
	60	52255	63202.7	36594	8113.33	3767.67	31751.3	21119.7	8299	3868.67	3163	9000.33	5101.33	3076.67	2394.33	2222.33		60	79954.7	55277.7	21730.3	6245.33	13673.7	43133.7	28773	16982.7	6167.67	6523.67	5890	3730	2681	2370.5	2434		60	68832.3	66535.7	27530	6672.67	3310	46599.7	26876.3	12157	4348	3028.67	2761	3603.33	2386	2146.67
	65	44878.7	64461.3	55931.7	17735	4861	29175.3	20816.3	10044.7	4073.67	3056	9170	5082.67	3035.33	2270	2151.67		65	69259.7	62112.3	33702.3	9618	12540.7	41070	24954.7	15795.7	6171	6223.67	4568	3646.33	2500.33	2224.5	2241		65	61453	55336	29135	7068	3263.33	42439	25668.7	14186	4623.67	2851.67	2977.33	3667	2265.67	2014.33
	70	38197.3	59316.3	55433.3	31257	6605.33	25632	19790.3	11727.7	4942	3036.33	8820	5156.33	2924	2176	2013.67		70	63217	58738.7	40488	15117.7	12188.3	36538	21894.7	16234	8296	6723.33	3112	3520	2344.33	2082.5	2065.67		70	56205	52092.3	39653.7	10338	3759.67	36777.7	22401.7	14173.3	4600.67	2752.67	2737	3684	2137	1885.83
	75	31529.7	52110.7	47667.3	37532	8184	22643.7	19009.3	14549.3	6551.67	3254	8340	5375.67	2963	2074.33	1951		75	57818.7	50857.7	40843.7	20142.7	12035.7	32475.7	20875.7	18135.3	11443.3	8010.67	2389.33	3538.33	2265.67	1943.5	1937.67		75	50898	49960.3	45413.3	20592.3	5403.33	32177.7	19562.7	13571	5716.67	2851.33	2173.33	3654.67	2008.67	1770.33
	80	26630.7	46060	41378.7	38937.3	10243.7	20292	18631.3	17266	8888.33	3727	7959	5673.67	2976.67	1940.33	1848.67		80	52261.3	43898.7	38420	24232	12461	29593	20160	18168	12521.3	8791	2300	3714.67	2114.33	1802.17	1850		80	46251	43928.3	41933	28145.3	7464.33	29379.3	18403	15537	9296.67	3819.33	1766	3670	1956.33	1658.33
	85	23087	42323.3	39431.3	45500	16080.3	18351	17304.3	17842.7	10834.3	4563.67	8180.67	6232.67	3105.67	1837.33	1735		85	47477.7	38810	38848.3	32508	15143.7	27542.7	18737	16394	11792.7	8907.33	2296	4183.67	2104	1690.5	1700.67		85	41563.3	37477.3	35516.7	30409.3	9247.33	27209	17730.3	17353.7	11189.7	4941	1710	3941.33	1953	1581.33
	90	20310.7	39367.7	36531	45724	22886.3	16421.7	15280.7	16746	11695	5383.67	7931.33	6508	3264.33	1741.33	1662		90	43301	34251.3	37789.3	38521.3	19189.7	26110.7	17188.3	14149	10801.3	8846.67	2323.67	4510.33	2151	1603.5	1603.33		90	38115	32571.7	31017.7	32304.3	13816.7	25290.7	16755	16496.3	10903	5719	2030.67	4512	1968.33	1511.83
	95	17807.3	36788.3	33376.3	40694	25305.7	14789.3	13457	14950	12065	6592	6731.67	6397	3343.33	1699	1535.67		95	39523	30115	33694.3	37489.3	21863	24908.3	15632	12587.7	10634.7	9563	2489.33	4753	2191.33	1505.5	1503.67		95	35244.3	28850	27518.7	35959	21817	24108.3	15411	14388	9906.33	6159.67	2569.67	5083	2041.33	1432.67
	100	15744.3	34547	30874.7	36451.3	24672.3	13483.7	11884.3	13422.7	12017.7	8351.67	4771.67	6017.33	3377.67	1569.67	1411.33		100	36527	26609	28695.3	33340	22801	23652.3	14303.3	11402	10546.7	9599.67	2555.67	4566	2186.33	1415.17	1420		100	32642.3	25863	23886.3	34154.7	25390.3	22912.3	14021	12276.3	9252	7475.67	2796.33	5357.33	2141	1356.17
	105	14225	32691.7	29118.7	34804.7	25189	12082	10474.7	11898	11539	9836.33	2643	5534.67	3410.67	1476.67	1305.33		105	34149.7	24138.3	25229.7	30380	23384	22506	12760.7	10276.3	9465.33	8469.67	2526.33	4249	2196.67	1319.33	1371.67		105	30797.7	22993.7	20912.7	29409.7	24407	21484.7	12385.7	10927.3	9102	9135.67	2967	5141.67	2235.33	1275.83
	110	12699	31308.3	27649.7	34715	25884.7	10717.7	9583	10688.3	10354.3	10239	1162.67	5032.33	3634.33	1449.33	1205.67		110	31990	22115	22917.3	27698.7	21920	21345	11425.3	9340	8229.33	7053	2305.67	3915.33	2182	1251.83	1228.67		110	28805	21091	18510	25336.7	22834.3	20109.3	10930.3	9958.67	8407.33	8852.67	3127	4533	2309.67	1218.67
	115	11656.7	29626	26327.7	34212.7	26326.3	9640.67	8962.67	9475.33	9110.67	9543.67	137	4558.67	3799.67	1423	1142.67		115	30105	20379.7	21111.3	25546.7	19652.7	19928.3	10170	8379	7147	6032.33	2314.67	3620.33	2172	1192.67	1212.33		115	27181	19485	16771.3	23005	21273.7	18889.3	9519.33	9191.67	7330.33	7680.33	2972	3927	2312	1195.17
	120	10495.3	28513.7	25020	33278.3	26810.7	8553	8313.33	8556.67	8039	8558.33	-681.333	4201.33	3960	1332	1093.67		120	28344.3	19112	19323.7	23139	17651.3	18740.3	9043.67	7807.67	6305.67	5329	1968.67	3312.67	2168.33	1146	1155.33		120	25595.7	18230.3	15485.3	21332.3	19640	17616.3	8377.67	8310	6366	6513.67	3025	3385	2363.67	1178.67
	125	9608	27004.3	23653.3	32516.7	26802	7818.33	7921.33	7715.33	7038.33	7800	-1158	3793	4018.33	1360.67	1000		125	26527	17835.3	18034	21833.3	16207	17645.3	8046.67	7387.33	5734.33	4741.33	1901	3007.33	2132	1141.67	1015		125	23999	17041	14269	19940.3	17904.3	16418	7288.67	7745	5664	5773.67	3109.33	2984.67	2331.67	1193.17
	130	8765	25539.3	22379.3	31482.3	26748.3	6987	7517	7398.33	6353.67	7012.67	-1271	3293	4045.67	1358.33	984.333		130	25048.3	16691.3	16880	20521	15008.3	16757	7196.67	6847.33	5247.67	4245.33	2075	2605.67	2008	1154.5	964.667		130	22358.7	15951	13141.7	18547.7	16506.7	15573	6459.33	7185.33	5051.67	5254.67	3165.67	2610.33	2300.67	1195
	135	7934.33	24215.3	21046	30541	26465	6329	7161.33	7030	5960.33	6248.67	-1523.67	2873.67	3796	1344	900		135	23407.7	15638	15650.3	19134	14100.3	15950.7	6352.67	6290.67	4900.33	3877	2120.33	2211	1866.67	1153.17	938		135	20841	14992.7	12057.7	17196.7	15305.7	14738.7	5790	6770.67	4753.33	4677	3213	2256.67	2135.67	1196
	140	7244.33	22880.7	19776.7	29409.3	26242	5772.67	6823.33	6675.33	5651.67	5833.67	-1599.67	2642.33	3282	1247	858.333		140	21835.3	14561.7	14522.7	18052.7	13236.3	15284.3	5753	5886.33	4543.33	3527.33	2112.33	1944	1660.67	1084.5	889		140	19475	13973.7	11190.7	16216.3	14403.3	14132	5179	6235.33	4399	4240.33	3283.67	1912.67	1925.33	1198.17
	145	6647	21493.3	18656.7	28308.3	25610.3	5168	6414.33	6522	5478	5680.33	-1732	2467.67	2583.67	1159.67	799		145	20367.3	13601.3	13722.7	17186	12509.7	14670	5134.33	5374.67	4219.33	3337.33	2090	1700.67	1447	974	803		145	18073.3	13142.3	10339	15170.7	13610.7	13526.7	4552	5836.33	4046.33	3781.33	3137	1643.67	1643	1144
	150	6005.33	20251.3	17495.3	26951.7	24500.3	4702.67	6046.67	6265	5444	5559	-1812.67	2259.33	2114	1108	746.333		150	18869.3	12794	12874.7	16273	11856	14181.3	4666.67	4877.67	3868.67	3099	2287.67	1492	1170	872.5	758		150	16683.7	12413.3	9562	14343.3	12876	13122	4178.33	5209.33	3747.33	3646.67	3114	1498.33	1424.67	1043.83
	155	5493.67	19132.3	16120.7	25575	23275	4313	5676	6056.33	5288.33	5567	-1752.33	2242.33	1845.67	1033	726.667		155	17742	11876	12031	15431.3	11252.7	13705.3	4184.33	4381.33	3604.67	3003.67	2428	1395.67	946	799.667	660.667		155	15635.7	11419.7	8773	13497.3	12096.7	12666.7	3706.33	4799.33	3480.33	3425.33	3104.67	1383.67	1135	928.833
	160	4919	17793.3	14996	24166.3	21969.7	3978	5293.67	5785.67	5137.33	5609.67	-1851.67	2246.33	1821.33	947.667	696.333		160	16574.7	11076.3	11259.7	14492.7	10704	13262.3	3797	4022	3324	2846	2675.67	1369.33	884.333	741	637.333		160	14459	10743	8089.33	12678.3	11336.3	12088.3	3401.67	4310.67	3233.67	3184.67	3209.33	1341	981	826.833
	165	4489.67	16778.3	14043.7	22709	20678	3591	5032.67	5557.33	5040	5776	-1880.67	2207.33	1736	812.667	633.333		165	15318.3	10341.3	10452.7	13563	10124	12960	3453.67	3637.33	3040.33	2652	2939.67	1344.33	827.667	670.833	575		165	13329	10018.3	7491.33	11891.7	10542	11677.3	3036.67	3899.33	2974	2996	3338.67	1251.33	866.333	741.333
	170	4150.67	15619	12856	21368.7	19141	3303.67	4684.33	5263	4898.67	5635	-1941	2296.67	1777	750.333	613		170	14084.3	9613.67	9822.67	12716.7	9390	12586	3115	3274	2841.33	2493.33	3246	1331.33	801	608.667	539.333		170	12144	9365.33	6988	11128	9869.33	11211.3	2786	3508.67	2761	2897.67	3638.67	1247	820.333	667.833
	175	3753	14611.3	11956	19809	17880.7	3035.33	4340	5085.33	4684.33	5637	-1885	2319	1804.67	618.667	546		175	12949.3	8939.67	9084	11967	8813.33	12189.7	2849.67	3133	2611.33	2321.33	3472.33	1352.33	801	534.667	471		175	11196.7	8797	6304.67	10418.3	9091	10867.7	2536.67	3272	2536	2755.67	3967.67	1244.33	836.333	596.5
	180	3359.33	13688	11130	18593	16523.3	2765.67	4057.67	4812	4617.33	5591.33	-1941.67	2357	1926.67	538	443		180	12137.7	8341.33	8471.67	11142	8142.33	11746.3	2653.67	2772	2410.33	2192	3776.67	1351	768.667	451.167	390		180	10278.3	8099	5923.33	9592	8435.67	10468.3	2359.67	3012	2294.33	2599.67	4298.33	1228.67	856.333	524.167
																																				#DIV/0!	7567.67	5388.67	8914	7707.33	#DIV/0!	2184	2746.67	2217.33	2452	#DIV/0!	1183	888.667	484
[truncated: 97 more columns]

## Sheet: Fig. 4b,c,d
	In the presence of pullulan and Trehalose
	Pa+P32										Pa+P32				Pa+JG004										Pa+JG004				Pa+PP7										Pa+PP7
Time (min)	Experiment 1			Experiment 2			Experiment 3				Experiment 1	Experiment 2	Experiment 3		Experiment 1			Experiment 2			Experiment 3				Experiment 1	Experiment 2	Experiment 3		Experiment 1			Experiment 2			Experiment 3				Experiment 1	Experiment 2	Experiment 3
0	4177	4733	7656	4639	3719	4037	3940	4151	3912		5522	4131.67	4001		3842	4702	6228	2792	2967	2686	3689	3614	2584		4924	2815	3295.67		20128	-7441	-11534	18775	-6253	-5723	-7441	-11534	-7350		384.333	2266.33	-8775
5	5382	5841	8591	4740	3884	4033	3885	4344	3820		6604.67	4219	4016.33		4806	5947	6847	2873	3052	2766	3590	3785	2109		5866.67	2897	3161.33		17512	-5403	-9566	18485	-1442	-1962	-5403	-9566	-5552		847.667	5027	-6840.33
10	5250	5856	8405	4229	3456	3892	3592	4033	3573		6503.67	3859	3732.67		4658	6009	6511	2503	2844	2611	3496	3400	1907		5726	2652.67	2934.33		14777	-3838	-7741	16549	-8	-817	-3838	-7741	-4332		1066	5241.33	-5303.67
15	4734	5332	8144	4317	3173	3584	3431	3818	3445		6070	3691.33	3564.67		4427	5577	5929	2471	2759	2641	3443	3564	2076		5311	2623.67	3027.67		12606	-3024	-6167	14482	154	-577	-3024	-6167	-3423		1138.33	4686.33	-4204.67
20	4421	4968	7332	4281	3217	3595	3462	4036	3932		5573.67	3697.67	3810		3898	5295	5393	2570	2640	2455	3303	3585	2357		4862	2555	3081.67		11544	-2077	-4727	12581	523	-360	-2077	-4727	-2017		1580	4248	-2940.33
25	4504	5085	7154	4985	4072	4852	5493	6565	7144		5581	4636.33	6400.67		3900	4813	5006	2878	2976	2879	3567	4175	3941		4573	2911	3894.33		10426	-1371	-3649	11412	555	70	-1371	-3649	-1516		1802	4012.33	-2178.67
30	7027	8026	10251	7970	8019	8660	10135	11685	12806		8434.67	8216.33	11542		4832	5710	6065	7796	5863	6897	7741	11221	11191		5535.67	6852	10051		10053	-241	-2392	10697	1371	716	-241	-2392	-142		2473.33	4261.33	-925
35	12447	14764	16129	12782	14299	14594	16928	18698	20249		14446.7	13891.7	18625		9926	11414	11556	19050	14024	15653	15139	21015	18585		10965.3	16242.3	18246.3		9723	38	-2013	10417	1389	809	38	-2013	259		2582.67	4205	-572
40	19620	22967	24234	19759	22703	21961	24900	26338	27540		22273.7	21474.3	26259.3		15765	18110	17665	27990	21693	23087	21940	28251	24605		17180	24256.7	24932		9449	912	-1243	9999	1893	1295	912	-1243	1083		3039.33	4395.67	250.667
45	26299	30506	31731	27513	30417	29830	33395	35272	37744		29512	29253.3	35470.3		20072	23061	22029	33208	26588	27996	26051	32643	28398		21720.7	29264	29030.7		9471	1246	-991	10020	2273	1771	1246	-991	1373		3242	4688	542.667
50	35549	41968	42021	37807	40662	41719	45621	47957	51170		39846	40062.7	48249.3		24579	27499	26068	36532	30196	30676	29933	36286	33144		26048.7	32468	33121		9416	1709	-532	10077	2482	2090	1709	-532	1805		3531	4883	994
55	53383	62140	60833	49449	51832	52205	55964	58247	61225		58785.3	51162	58478.7		28990	31966	29654	40261	34781	34511	35848	41604	43202		30203.3	36517.7	40218		9333	1907	-360	10129	2913	2387	1907	-360	1948		3626.67	5143	1165
60	70031	78968	78656	59082	58422	59083	62111	64226	66172		75885	58862.3	64169.7		38859	40071	37403	49121	45434	43329	46600	51140	52258		38777.7	45961.3	49999.3		9152	2205	-750	10304	3364	2715	2205	-750	1831		3535.67	5461	1095.33
65	81192	90341	90891	65249	61208	60973	64826	67466	69206		87474.7	62476.7	67166		51029	52180	47412	54941	52269	49532	52630	55944	54490		50207	52247.3	54354.7		8736	2454	-1729	10377	3984	3353	2454	-1729	1366		3153.67	5904.67	697
70	89492	99744	98838	69734	60699	58676	66469	71456	74000		96024.7	63036.3	70641.7		57576	58850	52521	53184	52729	49527	52161	55496	51719		56315.7	51813.3	53125.3		7883	2540	-1948	10398	4569	3731	2540	-1948	813		2825	6232.67	468.333
75	99851	108332	105900	72499	60614	56709	66852	76318	78200		104694	63274	73790		58246	60507	53289	49973	49559	46073	50039	52450	47769		57347.3	48535	50086		6545	1457	-1915	9094	4864	3877	1457	-1915	278		2029	5945	-60
80	107711	117956	116489	73592	60670	55765	65669	78367	80907		114052	63342.3	74981		56164	59243	51660	44413	44965	41383	45781	48246	43546		55689	43587	45857.7		5870	309	-1873	7742	4460	3166	309	-1873	-314		1435.33	5122.67	-626
85	111038	120952	121459	72322	61742	54659	63797	78131	80776		117816	62907.7	74234.7		53135	56259	49093	40148	40389	37540	42180	44134	40171		52829	39359	42161.7		5674	-169	-1849	7147	3513	1802	-169	-1849	-499		1218.67	4154	-839
90	112646	121260	124808	70077	61950	53763	62439	75856	78952		119571	61930	72415.7		50204	53608	46543	36632	36751	33971	38442	40615	36634		50118.3	35784.7	38563.7		5638	-227	-1622	6917	2854	1497	-227	-1622	-641		1263	3756	-830
95	112831	120276	127115	68379	61421	52176	61177	73514	77331		120074	60658.7	70674		46531	50932	44408	33857	33520	30894	35658	37450	33787		47290.3	32757	35631.7		5642	107	-1142	6653	2784	1598	107	-1142	-463		1535.67	3678.33	-499.333
100	113996	119930	128610	67037	60776	51550	60212	71083	75037		120845	59787.7	68777.3		43901	48393	42176	31016	30621	28213	32883	34782	31169		44823.3	29950	32944.7		5701	428	-798	6685	2808	1987	428	-798	-295		1777	3826.67	-221.667
105	112163	117857	128160	65885	60674	50816	59918	68949	74394		119393	59125	67753.7		41788	45774	40213	29116	28268	26309	30856	33450	29803		42591.7	27897.7	31369.7		5882	244	-916	6798	2964	2073	244	-916	-321		1736.67	3945	-331
110	112416	118751	127157	65422	61221	52092	60307	67590	73929		119441	59578.3	67275.3		40272	44601	39051	28144	26642	24728	29474	31972	28738		41308	26504.7	30061.3		5819	681	-722	6844	3294	2468	681	-722	-91		1926	4202	-44
115	111836	114530	131290	65699	62634	54499	62794	67298	74352		119219	60944	68148		39100	43352	38405	27131	25367	23803	28063	31522	27946		40285.7	25433.7	29177		5899	812	-593	7227	3802	3012	812	-593	30		2039.33	4680.33	83
120	110444	116117	129932	68335	63923	58026	65538	68922	76365		118831	63428	70275		38734	43825	38972	27026	24854	23565	27900	31384	28274		40510.3	25148.3	29186		5933	1101	-509	7421	4316	3426	1101	-509	147		2175	5054.33	246.333
125	113836	118762	131441	70914	66234	62091	69294	70302	79217		121346	66413	72937.7		39958	43785	39392	27597	24455	23040	27732	31624	28401		41045	25030.7	29252.3		6044	1071	-638	7307	4619	3687	1071	-638	303		2159	5204.33	245.333
130	116267	122913	131288	75428	68632	67734	73552	73325	82134		123489	70598	76337		40539	44784	40597	28296	24491	23133	27408	31667	28907		41973.3	25306.7	29327.3		6133	1228	-513	7627	5233	3968	1228	-513	446		2282.67	5609.33	387
135	119357	126300	133448	81253	70897	73020	77885	76513	85648		126368	75056.7	80015.3		42134	46127	42175	28667	24520	23274	27160	32024	29030		43478.7	25487	29404.7		5985	1286	-378	7777	5780	4736	1286	-378	512		2297.67	6097.67	473.333
140	122396	128534	136273	87584	73402	78272	81780	81296	90236		129068	79752.7	84437.3		43917	47914	43467	29785	24874	23790	26922	31974	29067		45099.3	26149.7	29321		6048	1359	-346	8226	5532	5189	1359	-346	692		2353.67	6315.67	568.333
145	126045	134900	140176	94494	76125	83752	86150	86767	94356		133707	84790.3	89091		45334	49327	44782	30258	25160	23891	26680	31657	29080		46481	26436.3	29139		6041	1427	-293	8524	6399	5960	1427	-293	743		2391.67	6961	625.667
150	128242	136440	141818	101098	77854	89628	90184	92804	99082		135500	89526.7	94023.3		47120	50711	45892	31044	25399	24423	26379	31747	29157		47907.7	26955.3	29094.3		5804	1334	-109	9033	7214	6879	1334	-109	1016		2343	7708.67	747
155	128566	139741	142498	108665	80386	94889	93812	98581	102680		136935	94646.7	98357.7		48808	51802	47089	31120	25733	24458	26454	32152	29321		49233	27103.7	29309		5563	1426	-206	9422	8026	7627	1426	-206	1205		2261	8358.33	808.333
160	132471	141061	144278	115175	82735	101168	97139	105033	108936		139270	99692.7	103703		49722	52838	47171	31395	26128	24594	26088	31752	29384		49910.3	27372.3	29074.7		5079	1562	-217	9700	8757	8232	1562	-217	1248		2141.33	8896.33	864.333
165	136631	144760	148809	121398	84514	104414	100880	109255	109404		143400	103442	106513		50446	53400	48032	31980	26535	24903	25824	32036	29720		50626	27806	29193.3		4993	1280	-448	9810	8854	8545	1280	-448	1317		1941.67	9069.67	716.333
170	135044	149616	150445	128733	86154	109367	103199	112621	116348		145035	108085	110723		51480	53668	48991	31783	26632	25262	25831	31847	29781		51379.7	27892.3	29153		4846	1145	-490	9860	9071	8452	1145	-490	1297		1833.67	9127.67	650.667
175	141108	152152	154115	131935	87315	112769	105350	118012	120747		149125	110673	114703		51864	53902	49278	32129	26435	25485	25982	31518	29910		51681.3	28016.3	29136.7		4512	1076	-524	9713	9014	8484	1076	-524	1327		1688	9070.33	626.333
180	140848	153534	153243	139270	87909	115897	108172	120122	121915		149208	114359	116736		52952	54086	49558	32142	27097	25755	25628	32120	30734		52198.7	28331.3	29494		4445	850	-671	9398	8556	8001	850	-671	1325		1541.33	8651.67	501.333
185	141013	156984	160421	142831	88556	119501	109555	121776	124981		152806	116963	118771		53063	54683	49402	32502	27606	26060	25891	32188	30591		52382.7	28722.7	29556.7		4199	737	-899	9272	8215	7616	737	-899	1165		1345.67	8367.67	334.333
190	142811	156789	157869	146527	88646	121000	110187	122946	130805		152490	118724	121313		53691	54665	49747	32334	27534	25954	26066	32794	30992		52701	28607.3	29950.7		4141	493	-1049	9026	7729	7097	493	-1049	1069		1195	7950.67	171
195	145793	159671	158392	150553	88597	121314	112502	126645	130698		154619	120155	123282		54637	55560	50432	32707	28059	26483	26280	33090	31665		53543	29083	30345		3770	518	-1102	8671	7099	6798	518	-1102	996		1062	7522.67	137.333
200	141516	161157	162966	155607	88454	122900	111762	129146	131148		155213	122320	124019		55799	56760	51723	32927	28058	26762	26716	33472	31732		54760.7	29249	30640		3509	368	-1072	8236	6856	6190	368	-1072	1071		935	7094	122.333
205	141850	158684	161615	154982	87539	127526	109579	128052	132086		154050	123349	123239		57402	59137	52787	32974	28647	27166	27601	33829	32837		56442	29595.7	31422.3		3399	250	-1162	8016	6446	5803	250	-1162	817		829	6755	-31.6667
210	143541	162671	162099	156319	85981	123795	110254	129550	132340		156104	122032	124048		58602	60853	54371	33705	29302	27880	27461	34780	33277		57942	30295.7	31839.3		3173	187	-1179	7838	5785	5228	187	-1179	646		727	6283.67	-115.333
215	141552	162487	163706	159647	85574	125127	109330	128215	132618		155915	123449	123388		60959	62437	55927	33760	29855	28181	28675	35989	34450		59774.3	30598.7	33038		3090	175	-1205	7746	5652	5061	175	-1205	482		686.667	6153	-182.667
220	143045	163685	163279	160148	83168	125469	107321	129802	131847		156670	122928	122990		62750	64516	57182	34250	30669	28763	29056	36303	34927		61482.7	31227.3	33428.7		2905	18	-1294	7539	4945	4801	18	-1294	240		543	5761.67	-345.333
225	139252	163975	162850	161327	81480	120400	108799	128006	133696		155359	121069	123500		64205	66022	58432	34629	31620	29400	29306	36928	34972		62886.3	31883	33735.3		2817	-73	-1208	7347	4953	4566	-73	-1208	417		512	5622	-288
230	138492	160820	162847	160407	79980	120171	104380	126982	129900		154053	120186	120421		65444	66453	58775	35003	31747	29725	29946	37131	35219		63557.3	32158.3	34098.7		2807	84	-1043	7257	4890	4468	84	-1043	233		616	5538.33	-242
235	137594	158362	163033	159185	77711	119632	103502	124412	131519		152996	118843	119811		66319	66690	59882	35103	32265	29873	30258	37758	35540		64297	32413.7	34518.7		2762	1	-1192	7325	4615	4417	1	-1192	204		523.667	5452.33	-329
240	133556	160457	161823	157459	75338	115966	101926	121176	129214		151945	116254	117439		66297	67614	60011	34804	32345	30265	30664	37608	35555		64640.7	32471.3	34609		2705	-23	-1089	7157	4056	4362	-23	-1089	118		531	5191.67	-331.333
245	131744	154785	161408	153741	73838	113065	100226	119197	124431		149312	113548	114618		66911	67962	61162	34853	32745	30322	30942	37819	35670		65345	32640	34810.3		2625	63	-994	7249	4336	4323	63	-994	275		564.667	5302.67	-218.667
250	129373	151867	159268	153479	71168	111062	98404	117588	124732		146836	111903	113575		67782	69332	61189	34521	33059	29967	30989	37595	35482		66101	32515.7	34688.7		2608	82	-897	7185	4276	4575	82	-897	271		597.667	5345.33	-181.333
255	126514	153277	155324	150830	69474	109782	94938	115355	120427		145038	110029	110240		68261	69047	62854	34240	32800	30260	31062	37825	35463		66720.7	32433.3	34783.3		2668	116	-914	7498	4399	4639	116	-914	114		623.333	5512	-228
260	126068	150322	154989	149842	66902	106143	92554	112552	119573		143793	107629	108226		69092	70959	63293	34287	32854	30283	31238	38213	35363		67781.3	32474.7	34938		2643	40	-889	7700	4312	4759	40	-889	25		598	5590.33	-274.667
265	122342	147288	152650	146624	64367	104167	90296	109430	116868		140760	105053	105531		70559	71668	64779	33981	33170	30336	31595	38701	35843		69002	32495.7	35379.7		2714	270	-685	7801	4738	5012	270	-685	108		766.333	5850.33	-102.333
270	122663	146103	151071	141501	62278	101304	87590	107882	113347		139946	101694	102940		70996	72744	65301	33602	33378	30118	31695	38881	35838		69680.3	32366	35471.3		2697	223	-723	8177	5054	5084	223	-723	76		732.333	6105	-141.333
275	117577	144030	148400	140016	60169	96973	84712	104956	111560		136669	99052.7	100409		72448	73381	66510	33663	33120	30456	31802	39078	35468		70779.7	32413	35449.3		2774	156	-546	8228	5200	5069	156	-546	-8		794.667	6165.67	-132.667
280	116527	142733	148051	137954	58105	95125	82532	101552	108655		135770	97061.3	97579.7		74060	74583	67621	33245	33351	30839	32562	39474	35984		72088	32478.3	36006.7		2887	299	-371	8494	5383	5674	299	-371	133		938.333	6517	20.3333
285	114420	136651	143670	133824	55640	91724	79437	99974	106212		131580	93729.3	95207.7		74983	76553	69083	33395	33725	31139	33201	40200	36387		73539.7	32753	36596		2932	555	-274	8695	5904	6049	555	-274	204		1071	6882.67	161.667
290	110736	135601	139900	129086	53551	88882	77154	97071	103149		128746	90506.3	92458		76550	77754	70210	33104	33833	31020	33475	40323	35989		74838	32652.3	36595.7		3084	497	-235	9018	6176	6114	497	-235	305		1115.33	7102.67	189
295	111578	136169	141226	127590	51698	86003	73944	93805	102131		129658	88430.3	89960		77738	79339	71251	33413	34067	31527	33789	40781	36240		76109.3	33002.3	36936.7		3137	638	-108	9393	6352	6161	638	-108	310		1222.33	7302	280
300	107209	131563	138587	122187	49675	82813	71292	90766	99157		125786	84891.7	87071.7		79426	80266	72563	33074	34504	31743	34035	41615	36738		77418.3	33107	37462.7		3169	890	152	9840	6999	6710	890	152	398		1403.67	7849.67	480
305	104957	127148	135903	119328	47653	79702	68829	87901	95974		122669	82227.7	84234.7		80522	82405	73531	33042	34617	31733	34561	41677	36903		78819.3	33130.7	37713.7		3334	943	157	10046	7165	7210	943	157	443		1478	8140.33	514.333
310	102415	125736	133198	117180	45470	77192	66365	85396	94064		120450	79947.3	81941.7		81596	83926	75115	32907	34593	32088	34494	42163	36829		80212.3	33196	37828.7		3427	1055	267	10264	7349	7500	1055	267	507		1583	8371	609.667
315	101105	124899	129515	113422	43771	74633	64183	82024	91068		118506	77275.3	79091.7		82801	85599	75230	32727	35329	32144	35364	42736	36906		81210	33400	38335.3		3449	1183	401	10616	7650	7817	1183	401	657		1677.67	8694.33	747
320	99273	121173	128141	109764	42162	71868	61767	79801	88123		116196	74598	76563.7		84362	86816	77079	32860	35597	32374	35461	42945	37285		82752.3	33610.3	38563.7		3539	1215	403	10785	7804	8050	1215	403	615		1719	8879.67	744.333
325	97021	118412	125255	106980	40570	68684	59404	76862	85781		113563	72078	74015.7		85744	88778	78216	32608	35714	32758	35628	43509	37247		84246	33693.3	38794.7		3662	1465	629	11117	8278	8550	1465	629	785		1918.67	9315	959.667
330	94915	115548	122545	104487	38523	66871	56967	74630	82476		111003	69960.3	71357.7		86954	90486	79252	32442	36231	32725	36249	44271	37752		85564	33799.3	39424		3932	1623	583	11344	8543	8808	1623	583	908		2046	9565	1038
335	92684	110994	120899	103399	36611	64102	55080	71864	80397		108192	68037.3	69113.7		88171	91426	80777	32277	36462	32963	36486	44441	37946		86791.3	33900.7	39624.3		3914	1743	617	11630	8888	9225	1743	617	918		2091.33	9914.33	1092.67
340	90325	111408	117974	98828	35543	61299	53092	69526	77768		106569	65223.3	66795.3		89116	93060	81268	32092	36579	33001	36931	45180	37813		87814.7	33890.7	39974.7		4000	1924	762	12050	9055	9469	1924	762	976		2228.67	10191.3	1220.67
345	88614	110156	116463	95333	33938	58947	50776	67208	75161		105078	62739.3	64381.7		90341	94964	82770	32131	36803	33384	37125	45490	38427		89358.3	34106	40347.3		4140	2029	896	12207	9207	9776	2029	896	1095		2355	10396.7	1340
350	86263	106286	114759	93604	32646	56846	49060	64390	73045		102436	61032	62165		91899	97154	83835	31901	37293	33613	37585	46058	38455		90962.7	34269	40699.3		4011	2213	977	12265	9495	9994	2213	977	1260		2400.33	10584.7	1483.33
355	84054	105539	112718	90312	30984	54814	46814	61719	70611		100770	58703.3	59714.7		92900	98045	85005	31450	37307	33562	38231	46585	38724		91983.3	34106.3	41180		4194	2327	976	12739	9530	10363	2327	976	1340		2499	10877.3	1547.67
360	81911	104066	109193	86796	29928	52005	44966	59670	68322		98390	56243	57652.7		94209	100607	86477	31324	37998	34271	38115	47307	39111		93764.3	34531	41511		4305	2301	924	12890	9630	10416	2301	924	1292		2510	10978.7	1505.67
	In the absence of pullulan and trehalose
	Pa+P32										Pa+P32				Pa+JG004										Pa+JG004				Pa+P32	- sugar mixture
Time (min)	Experiment 1			Experiment 2			Experiment 3				Experiment 1	Experiment 2	Experiment 3		Experiment 1			Experiment 2			Experiment 3				Experiment 1	Experiment 2	Experiment 3		Signal at peak	104597	98133.3	74002.3
0	2302	2905	2711	1970	1706	1783	2248	1749	2774		2639.33	1819.67	2257		2682	3305	3132	1810	2251	2009	2803	3244	2706		3039.67	2023.33	2917.67		6 hours (end point)	721.333	567.667	162.333
5	2694	3374	3057	1695	1742	1843	2079	1811	2410		3041.67	1760	2100		3413	4016	3795	1812	2441	2441	3019	3344	2576		3741.33	2231.33	2979.67
10	2532	3016	2980	1635	1683	1827	2075	1759	2481		2842.67	1715	2105		3347	4229	3789	1572	2269	2163	3097	3269	2381		3788.33	2001.33	2915.67		Pa+JG004	- sugar mixture
15	2406	2916	2926	1868	1770	1961	2033	1875	2482		2749.33	1866.33	2130		3348	3955	3639	1770	2179	2378	3150	3145	2446		3647.33	2109	2913.67		Signal at peak	43133.7	46599.7	31751.3
20	2563	3221	3136	2521	2724	2835	3641	6939	8425		2973.33	2693.33	6335		3165	3887	3691	1945	2310	2415	2726	3226	2431		3581	2223.33	2794.33		6 hours (end point)	2351	1697.33	214.333
25	10032	12521	11708	21705	23227	21510	24223	31192	35269		11420.3	22147.3	30228		4392	4766	4797	3264	2841	3359	4652	5023	5541		4651.67	3154.67	5072
30	19841	23464	22313	41706	41751	40691	38881	45454	49977		21872.7	41382.7	44770.7		9812	11151	10407	12405	8360	11561	15456	15033	18528		10456.7	10775.3	16339
35	26913	31515	30387	52433	53209	53088	49939	55523	60509		29605	52910	55323.7		15489	18152	16460	31756	23581	28090	28798	25919	28235		16700.3	27809	27650.7
40	31553	36556	34994	61504	62950	63770	60106	67457	70969		34367.7	62741.3	66177.3		20554	24164	21383	37989	31293	34835	34704	30558	31551		22033.7	34705.7	32271
45	55360	58879	60843	86854	90031	92920	91173	97906	102315		58360.7	89935	97131.3		23735	27204	24564	38723	33608	36611	36914	32903	32969		25167.7	36314	34262
50	69322	76797	75888	101848	103208	108734	98096	95570	100734		74002.3	104597	98133.3		26704	29433	27231	37557	34563	36630	39550	37539	36496		27789.3	36250	37861.7
55	61972	67946	65506	90443	91284	101175	83009	80460	84289		65141.3	94300.7	82586		30884	33023	30206	39589	39583	40274	46142	46907	41958		31371	39815.3	45002.3
60	49437	55114	52214	75328	76664	87872	69247	67359	69891		52255	79954.7	68832.3		31512	33626	30116	42022	43880	43499	48774	49598	41427		31751.3	43133.7	46599.7
65	43043	46804	44789	64514	65942	77323	61849	59978	62532		44878.7	69259.7	61453		29401	30884	27241	40035	42451	40724	45333	45515	36469		29175.3	41070	42439
70	36322	40208	38062	58276	59887	71488	56664	54967	56984		38197.3	63217	56205		25963	27157	23776	36559	37040	36015	39339	39791	31203		25632	36538	36777.7
75	29898	33103	31588	53647	55036	64773	51314	49809	51571		31529.7	57818.7	50898		23247	23836	20848	32686	32698	32043	34101	35004	27428		22643.7	32475.7	32177.7
80	25155	28164	26573	48214	49659	58911	46719	45430	46604		26630.7	52261.3	46251		21063	21189	18624	30181	29564	29034	31071	32025	25042		20292	29593	29379.3
85	21961	24193	23107	43767	45077	53589	42099	41219	41372		23087	47477.7	41563.3		19241	19173	16639	28399	27404	26825	28648	29634	23345		18351	27542.7	27209
90	19370	21411	20151	40252	41069	48582	38454	37282	38609		20310.7	43301	38115		17231	17166	14868	27640	25480	25212	26186	27722	21964		16421.7	26110.7	25290.7
95	16863	18623	17936	36828	37395	44346	35375	34851	35507		17807.3	39523	35244.3		15473	15619	13276	26303	24309	24113	24728	26518	21079		14789.3	24908.3	24108.3
100	15053	16531	15649	33869	34853	40859	32570	32588	32769		15744.3	36527	32642.3		14366	14197	11888	25400	23106	22451	23272	25051	20414		13483.7	23652.3	22912.3
105	13359	15202	14114	31992	32306	38151	30869	30435	31089		14225	34149.7	30797.7		12918	12588	10740	24197	21973	21348	21545	23576	19333		12082	22506	21484.7
110	12005	13534	12558	29678	30449	35843	29216	28607	28592		12699	31990	28805		11482	11169	9502	23010	21143	19882	19991	22121	18216		10717.7	21345	20109.3
115	11026	12336	11608	27777	28845	33693	27261	27131	27151		11656.7	30105	27181		10503	10097	8322	21615	19776	18394	18691	20737	17240		9640.67	19928.3	18889.3
120	9922	11263	10301	26030	27205	31798	25734	25330	25723		10495.3	28344.3	25595.7		9237	9049	7373	20487	18632	17102	17226	19369	16254		8553	18740.3	17616.3
125	9158	10172	9494	24232	25458	29891	24141	23889	23967		9608	26527	23999		8658	8179	6618	19188	17700	16048	15939	18059	15256		7818.33	17645.3	16418
130	8444	9327	8524	23138	23817	28190	22435	22259	22382		8765	25048.3	22358.7		7774	7224	5963	18348	16832	15091	15213	17124	14382		6987	16757	15573
135	7624	8455	7724	21550	22099	26574	20945	20871	20707		7934.33	23407.7	20841		7012	6650	5325	17612	15765	14475	14095	16159	13962		6329	15950.7	14738.7
140	6908	7725	7100	20016	20866	24624	19407	19588	19430		7244.33	21835.3	19475		6543	5912	4863	16757	15151	13945	13454	15596	13346		5772.67	15284.3	14132
145	6416	7098	6427	18705	19224	23173	18187	17885	18148		6647	20367.3	18073.3		5867	5306	4331	16086	14608	13316	13010	14984	12586		5168	14670	13526.7
150	5829	6410	5777	16893	17985	21730	16822	16540	16689		6005.33	18869.3	16683.7		5394	4865	3849	15556	14162	12826	12553	14372	12441		4702.67	14181.3	13122
155	5209	5921	5351	16244	16798	20184	15728	15489	15690		5493.67	17742	15635.7		4977	4451	3511	15194	13525	12397	12240	13681	12079		4313	13705.3	12666.7
160	4740	5197	4820	14924	15861	18939	14610	14319	14448		4919	16574.7	14459		4662	4032	3240	14665	13138	11984	11564	13431	11270		3978	13262.3	12088.3
165	4341	4806	4322	13935	14316	17704	13276	13216	13495		4489.67	15318.3	13329		4138	3658	2977	14441	12897	11542	11178	12834	11020		3591	12960	11677.3
170	4075	4349	4028	12798	13257	16198	12189	11897	12346		4150.67	14084.3	12144		3810	3429	2672	13946	12452	11360	10504	12565	10565		3303.67	12586	11211.3
175	3600	3972	3687	11551	12287	15010	11222	11059	11309		3753	12949.3	11196.7		3540	3072	2494	13615	12155	10799	10200	12207	10196		3035.33	12189.7	10867.7
180	3364	3497	3217	10991	11442	13980	10412	10025	10398		3359.33	12137.7	10278.3		3274	2828	2195	13073	11831	10335	9973	11551	9881		2765.67	11746.3	10468.3
185	3040	3216	2947	10221	10403	12992	9419	9211	9567		3067.67	11205.3	9399		3027	2716	2030	12765	11565	10176	9617	11179	9560		2591	11502	10118.7
190	2708	2948	2636	9230	10000	12187	8861	8691	8803		2764	10472.3	8785		2859	2427	1863	12396	11102	9895	9343	10897	9135		2383	11131	9791.67
195	2546	2688	2533	8537	8936	11232	7926	7932	7990		2589	9568.33	7949.33		2604	2273	1731	11823	10469	9688	8953	10467	8423		2202.67	10660	9281
200	2279	2349	2141	7804	8298	10244	7431	7123	7494		2256.33	8782	7349.33		2474	2046	1643	11453	10261	9222	8629	10177	8289		2054.33	10312	9031.67
205	2015	2166	1990	7203	7543	9421	6679	6597	6896		2057	8055.67	6724		2221	1946	1531	11094	9980	9045	8089	9502	7913		1899.33	10039.7	8501.33
210	1812	1862	1772	6607	7020	8752	6282	5892	6303		1815.33	7459.67	6159		2086	1742	1404	10478	9621	8435	7718	9283	7491		1744	9511.33	8164
215	1646	1766	1568	6222	6434	8029	5652	5474	5713		1660	6895	5613		1961	1631	1323	10362	9260	8177	7446	8838	7225		1638.33	9266.33	7836.33
220	1466	1513	1507	5520	5840	7380	5242	4961	5189		1495.33	6246.67	5130.67		1853	1503	1192	9778	8927	7761	7125	8484	6783		1516	8822	7464
225	1327	1344	1307	5017	5385	6908	4756	4574	4746		1326	5770	4692		1659	1325	1162	9513	8487	7504	6814	8051	6489		1382	8501.33	7118
230	1273	1240	1263	4685	4905	6314	4496	4191	4546		1258.67	5301.33	4411		1511	1213	1023	9235	8252	7041	6511	7734	6187		1249	8176	6810.67
235	1095	1071	1072	4253	4569	5757	4007	4011	4095		1079.33	4859.67	4037.67		1374	1173	923	8720	7786	6771	6107	7291	5912		1156.67	7759	6436.67
240	1008	1059	1020	3924	4162	5264	3662	3521	3742		1029	4450	3641.67		1294	1055	883	8399	7168	6608	5885	7060	5605		1077.33	7391.67	6183.33
245	894	894	926	3548	3953	4891	3366	3333	3398		904.667	4130.67	3365.67		1273	958	805	8036	7316	6272	5601	6600	5252		1012	7208	5817.67
250	826	789	793	3321	3513	4520	3004	3023	3162		802.667	3784.67	3063		1175	936	753	7586	6790	5949	5296	6272	4968		954.667	6775	5512
255	703	725	778	3041	3198	4237	2830	2735	2797		735.333	3492	2787.33		1030	841	751	7332	6496	5704	5021	6083	4706		874	6510.67	5270
260	688	693	686	2856	2981	3822	2633	2559	2623		689	3219.67	2605		966	775	725	7103	6312	5440	4811	5710	4453		822	6285	4991.33
265	596	584	699	2679	2764	3542	2357	2270	2456		626.333	2995	2361		882	726	629	6739	6015	5266	4592	5513	4373		745.667	6006.67	4826
270	540	546	656	2337	2506	3255	2094	2068	2183		580.667	2699.33	2115		789	661	628	6392	5735	4924	4354	5172	4118		692.667	5683.67	4548
275	486	527	550	2138	2224	2995	1999	2028	2059		521	2452.33	2028.67		776	617	552	6205	5621	4716	4097	4961	3957		648.333	5514	4338.33
280	392	445	550	2015	2180	2735	1780	1786	1791		462.333	2310	1785.67		710	556	516	5878	5088	4535	3913	4516	3720		594	5167	4049.67
285	380	417	517	1770	1977	2589	1717	1615	1720		438	2112	1684		637	495	449	5713	5078	4180	3661	4529	3447		527	4990.33	3879
290	385	402	444	1631	1827	2419	1611	1478	1581		410.333	1959	1556.67		605	483	499	5368	4786	4080	3506	4262	3302		529	4744.67	3690
295	351	329	435	1536	1674	2176	1459	1450	1501		371.667	1795.33	1470		558	381	452	5172	4494	3913	3338	3989	3130		463.667	4526.33	3485.67
300	296	325	428	1436	1553	2020	1327	1306	1403		349.667	1669.67	1345.33		526	394	459	4842	4414	3720	3120	3717	2969		459.667	4325.33	3268.67
305	256	279	379	1343	1490	1879	1272	1224	1321		304.667	1570.67	1272.33		501	381	418	4676	4083	3510	2983	3539	2683		433.333	4089.67	3068.33
310	242	219	372	1181	1290	1776	1144	1087	1154		277.667	1415.67	1128.33		406	330	409	4381	3920	3336	2860	3378	2603		381.667	3879	2947
315	228	262	325	1152	1188	1605	1067	1047	1139		271.667	1315	1084.33		404	290	372	4312	3712	3195	2634	3264	2490		355.333	3739.67	2796
320	211	229	346	1015	1166	1473	959	1014	1019		262	1218	997.333		363	268	371	4095	3618	3004	2611	3027	2291		334	3572.33	2643
325	183	194	326	971	1067	1363	877	883	976		234.333	1133.67	912		316	290	341	3894	3507	2921	2424	2930	2251		315.667	3440.67	2535
330	169	206	316	924	980	1261	853	840	858		230.333	1055	850.333		306	245	319	3683	3217	2677	2335	2779	2126		290	3192.33	2413.33
335	127	147	286	845	912	1141	832	770	837		186.667	966	813		289	234	317	3606	2987	2540	2158	2563	1949		280	3044.33	2223.33
340	144	147	262	785	848	1066	754	708	743		184.333	899.667	735		252	213	317	3314	2978	2417	2011	2490	1835		260.667	2903	2112
345	110	94	252	774	801	1027	714	641	720		152	867.333	691.667		221	184	281	3258	2808	2319	1928	2381	1785		228.667	2795	2031.33
350	88	135	266	695	707	978	634	638	624		163	793.333	632		188	157	326	3010	2689	2226	1863	2200	1667		223.667	2641.67	1910
355	102	147	254	657	723	881	612	626	646		167.667	753.667	628		185	199	297	2898	2476	2067	1722	2145	1512		227	2480.33	1793
360	111	128	248	623	667	874	581	531	591		162.333	721.333	567.667		169	162	312	2721	2350	1982	1671	1964	1457		214.333	2351	1697.33

## Sheet: Fig. 4e
	Experiment 1						Experiment 2						Experiment 3						Experiment 4						Experiment 5													Experiment 1						Experiment 2
	Time	Pa+P32			P32 background		Time	Pa+P32			P32 background		Time	Pa+P32			P32 background		Time	Pa+P32			P32 background		Time	Pa+P32			P32 background		Time (min)	Pa+P32 (final)						Time (min)	Pa+JG004			JG004-background		Time (min)	Pa+JG004			JG004-background
	0	11756	13729	12640	4689		0	11651	11110	10782	4689		0	4724	4224	3862	2625		0	3506	3426	3112	2625		0	3162	3548	3417	2625		0	1645	723	750.667	8019.33	6492		0	16559	16044	13948	10016		0	13900	15809	16563	10016
	5	13556	16758	14810	5446		5	13168	12699	12127	5446		5	5701	4885	4598	2419		5	4117	4385	3667	2419		5	4049	4316	3969	2419		5	2642.33	1637.33	1692.33	9595.33	7218.67		5	17899	17407	15945	10407		5	16094	18133	18871	10407
	10	13314	16773	15605	5415		10	14075	12940	12201	5415		10	6021	5566	4716	2189		10	4439	4896	4163	2189		10	4705	4777	4267	2189		10	3245.33	2310.33	2394	9815.67	7657		10	17467	17037	16106	9668		10	15762	18365	18616	9668
	15	13085	16538	15076	5129		15	13902	12597	11789	5129		15	6411	5819	5002	1858		15	4650	5288	4502	1858		15	5152	5107	4616	1858		15	3886	2955.33	3100.33	9770.67	7633.67		15	16508	16240	15168	8654		15	15303	17774	17326	8654
	20	12576	15949	14687	4665		20	13341	12109	11594	4665		20	6389	6126	5292	1769		20	4876	5708	4670	1769		20	5511	5334	4750	1769		20	4166.67	3315.67	3429.33	9739	7683		20	15209	15245	14049	7879		20	14315	16871	15938	7879
	25	12450	15375	14310	4182		25	13116	11733	11469	4182		25	6529	6343	5526	1659		25	4739	5815	4988	1659		25	5816	5600	5120	1659		25	4473.67	3521.67	3853	9863	7924		25	14619	14293	13377	6925		25	14094	16158	15054	6925
	30	14504	16947	15010	4027		30	13821	13077	14007	4027		30	6699	7079	6415	1434		30	5062	6058	5492	1434		30	6597	5849	5473	1434		30	5297	4103.33	4539	11460	9608		30	14482	14530	13064	6302		30	13609	15862	14900	6302
	35	18965	20550	17620	3717		35	15975	16004	17726	3717		35	7284	8567	8049	1339		35	5282	6844	6522	1339		35	7746	6713	6074	1339		35	6627.67	4877	5505.33	15328	12851.3		35	20782	19215	14185	5760		35	15964	19089	22314	5760
	40	23846	25387	20649	3525		40	18949	19435	21642	3525		40	8116	10341	9779	1312		40	5641	8001	8049	1312		40	9251	8022	7134	1312		40	8100	5918.33	6823.67	19769	16483.7		40	27182	23872	15288	5388		40	20187	24349	30827	5388
	45	27699	30061	23252	3346		45	22020	22807	24864	3346		45	8856	12600	12032	1223		45	5672	8635	10081	1223		45	11068	9574	7885	1223		45	9939.67	6906.33	8286	23658	19884.3		45	30482	26996	16319	4832		45	22965	28359	35016	4832
	50	32424	39332	26511	3120		50	29941	32907	34719	3120		50	9700	16626	17164	1151		50	6281	9796	12680	1151		50	14341	11816	8896	1151		50	13345.7	8434.67	10533.3	29635.7	29402.3		50	31748	27897	16296	4654		50	24448	30620	34962	4654
	55	43287	58153	35056	3041		55	47766	48627	45366	3041		55	11879	26191	29263	1184		55	7166	12067	17230	1184		55	21117	16050	9542	1184		55	21260.3	10970.3	14385.7	42457.7	44212		55	32263	30131	17976	4506		55	25558	30768	31467	4506
	60	49796	70452	42369	3036		60	63194	55611	48655	3036		60	13743	37167	38532	1065		60	7662	14313	21157	1065		60	29235	21342	10207	1065		60	28749	13312.3	19196.3	51169.7	52784		60	37756	37095	22012	4327		60	30032	33677	32022	4327
	65	49922	72406	44290	2865		65	69114	54607	46413	2865		65	14721	44010	42852	1051		65	7980	15910	23894	1051		65	35182	24970	11015	1051		65	32810	14877	22671.3	52674.3	53846.3		65	43177	43891	25388	4207		65	36263	39301	34714	4207
	70	47963	69986	43010	2790		70	71387	52039	45260	2790		70	15893	47307	45461	1069		70	9036	17989	26218	1069		70	38966	27735	12804	1069		70	35151.3	16678.7	25432.7	50863	53438.7		70	43980	45733	26622	3871		70	38517	42092	35225	3871
	75	48175	72747	43134	2611		75	74845	52844	46749	2611		75	18848	50639	49790	1015		75	11189	21060	28965	1015		75	42996	31086	15449	1015		75	38744	19389.7	28828.7	52074.3	55535		75	42000	43834	26155	3757		75	38006	40982	33342	3757
	80	51087	74391	45663	2576		80	75788	51982	48289	2576		80	22895	54502	54252	995		80	13936	24608	31930	995		80	46429	33944	18005	995		80	42888	22496.3	31797.7	54471	56110.3		80	39361	40691	25554	3687		80	35672	38311	31422	3687
	85	53765	74105	47907	2473		85	74911	50312	48764	2473		85	26949	57452	56543	981		85	16414	27893	33536	981		85	48995	35772	20335	981		85	46000.3	24966.7	34053	56119.3	55522.7		85	37301	38364	25993	3557		85	34248	35547	29831	3557
	90	53841	71806	48264	2504		90	71167	47429	47387	2504		90	30034	58591	57231	964		90	18523	30420	35138	964		90	50890	37998	22974	964		90	47654.7	27063	36323.3	55466.3	52823.7		90	35644	36618	26197	3341		90	33127	33510	28555	3341
	95	52910	69433	48521	2414		95	67644	45153	46288	2414		95	33571	60600	59440	944		95	21242	33718	37877	944		95	53902	41085	26029	944		95	50259.7	30001.7	39394.7	54540.7	50614.3		95	33693	34664	25582	3256		95	32837	31694	27535	3256
	100	52006	67859	48359	2185		100	65046	43741	45091	2185		100	37581	64027	62964	951		100	24256	37478	40813	951		100	57576	44324	29365	951		100	53906.3	33231.3	42804	53889.7	49107.7		100	31820	32655	24838	3226		100	31433	30670	26158	3226
	105	51763	65836	48458	2217		105	61493	42369	45048	2217		105	42223	67745	66524	935		105	27094	41670	43774	935		105	61499	48553	32615	935		105	57895.7	36577.7	46620.7	53135.3	47419.7		105	30450	31016	24443	3027		105	30574	29129	25376	3027
	110	50377	65083	47534	2147		110	58527	41585	44013	2147		110	47420	72724	70383	936		110	30502	46735	48763	936		110	65384	53471	36522	936		110	62573	41064	50856.3	52184.3	45894.7		110	29529	29855	23627	2871		110	29368	27568	24319	2871
	115	50575	64210	47558	2172		115	55004	41229	44362	2172		115	53080	77486	75848	931		115	34935	52284	53078	931		115	71779	59244	41753	931		115	67873.7	45834.7	56661	51942.3	44693		115	29228	28967	23133	2972		115	28327	26902	23800	2972
	120	51585	64511	47833	2121		120	52244	41344	44950	2121		120	60125	83918	81238	941		120	40213	58856	59545	941		120	77552	65734	48420	941		120	74152.7	51930.3	62961	52522	44058.3		120	29061	28623	23255	2845		120	28039	26073	24188	2845
	125	51665	64545	48405	2028		125	49838	41514	45984	2028		125	67619	90254	86598	949		125	45919	67056	65835	949		125	84126	72304	56161	949		125	80541.3	58654.3	69914.7	52843.7	43750.7		125	29724	28951	23055	2747		125	27771	25948	24745	2747
	130	53849	66621	49938	1990		130	49865	42744	47760	1990		130	75714	96478	92190	967		130	52114	74875	72417	967		130	91184	79962	64384	967		130	87160.3	65501.7	77543	54812.7	44799.7		130	30208	29558	23281	2712		130	27920	25976	25776	2712
	135	56088	67652	51594	1960		135	49897	43576	49369	1960		135	83526	104092	97013	977		135	58990	82827	79550	977		135	98215	87753	72410	977		135	93900	72812	85149	56484.7	45654		135	31550	30082	23832	2554		135	29082	26423	26671	2554
	140	59481	69638	53846	1873		140	50727	45078	51588	1873		140	91195	107950	100646	1018		140	66039	90757	86694	1018		140	104936	94220	80934	1018		140	98912.3	80145.3	92345.3	59115.3	47258		140	32898	30822	24951	2508		140	29883	26917	27809	2508
	145	62728	72310	56435	1948		145	52010	46663	54658	1948		145	97035	115111	105261	1026		145	73423	98257	93196	1026		145	110629	99553	89549	1026		145	104776	87266	98884.3	61876.3	49162.3		145	33539	31863	25566	2539		145	30892	27730	28901	2539
	150	66623	74400	59454	1871		150	53837	49117	58292	1871		150	103120	121488	109922	1016		150	80000	104932	98448	1016		150	117913	104290	98116	1016		150	110494	93444	105757	64954.7	51877.7		150	34953	32803	26284	2496		150	31825	28336	30375	2496
	155	70408	78220	62521	1870		155	54910	51698	62407	1870		155	108773	126401	111045	984		155	86506	111775	104247	984		155	121796	110640	104543	984		155	114422	99858.7	111342	68513	54468.3		155	35762	34157	27694	2462		155	33329	29268	31152	2462
	160	74784	81361	66677	1828		160	57732	54558	66500	1828		160	116548	132680	116059	1040		160	92813	118596	107906	1040		160	128515	117158	111622	1040		160	120722	105398	118058	72446	57768.7		160	37084	35178	28683	2481		160	34770	30256	32099	2481
	165	78783	84833	71568	1882		165	60021	57375	70711	1882		165	121024	137444	121391	1096		165	97817	124355	115062	1096		165	135320	119985	117444	1096		165	125524	111315	123154	76512.7	60820.3		165	37845	35878	29784	2362		165	36367	31227	32491	2362
	170	82248	87522	76252	1799		170	63130	60658	74547	1799		170	125185	141004	123404	1116		170	104233	130867	118926	1116		170	142094	125759	122584	1116		170	128748	116893	129030	80208.3	64312.7		170	38461	36758	30431	2307		170	37488	32083	32945	2307
	175	85022	90232	82484	1777		175	66074	63913	77835	1777		175	133112	146988	128368	1104		175	106567	133738	123093	1104		175	146008	130675	128393	1104		175	135052	120029	133921	84135.7	67497		175	38467	36816	31152	2272		175	38854	32852	33489	2272
	180	87055	92627	88136	1735		180	69509	67015	80561	1735		180	136204	151333	129869	1126		180	111744	139655	128041	1126		180	149501	136002	133594	1126		180	138009	125354	138573	87537.7	70626.7		180	39097	37615	31752	2282		180	39671	33602	33522	2282
	185	89435	94453	93673	1831		185	73442	70228	83601	1831		185	138837	157142	130761	1171		185	116340	145819	131451	1171		185	153004	137782	139110	1171		185	141076	130032	142128	90689.3	73926		185	38522	37859	31801	2183		185	40338	34260	33582	2183
	190	90777	95535	98526	1798		190	77630	72087	85718	1798		190	147007	157296	135147	1121		190	119415	149661	132265	1121		190	158492	141311	143870	1121		190	145362	132659	146770	93148	76680.3		190	38946	37787	32410	2232		190	41192	34930	33465	2232
	195	91542	96643	104161	1782		195	82699	74464	87111	1782		195	146926	160979	138503	1125		195	124726	152755	136787	1125		195	163236	145342	146173	1125		195	147678	136964	150459	95666.7	79642.7		195	38740	38330	32667	2165		195	41386	35061	33752	2165
	200	92017	96944	106006	1789		200	86786	75944	88645	1789		200	153388	164850	141385	1254		200	127884	154588	136573	1254		200	166374	147405	152370	1254		200	151954	138428	154129	96533.3	82002.7		200	38730	38470	32598	2196		200	42274	35713	34374	2196
	205	92345	97314	109747	1789		205	91756	76579	89052	1789		205	156946	167049	140937	1172		205	130548	162377	142795	1172		205	170626	149347	153666	1172		205	153805	144068	156708	98013	84006.7		205	39658	39173	33055	2144		205	42268	36467	34484	2144
	210	92094	97421	111703	1801		210	96785	77157	89656	1801		210	159158	168990	143112	1159		210	135548	162908	145940	1159		210	175507	151945	155514	1159		210	155928	146973	159830	98605	86065		210	40634	39972	33883	2116		210	42945	37549	35426	2116
	215	91486	96081	115596	1752		215	101296	76908	89143	1752		215	162380	172662	144211	1174		215	135321	166442	145612	1174		215	175709	153321	157492	1174		215	158577	147951	161000	99302.3	87363.7		215	41234	40976	34666	2071		215	44608	38465	36476	2071
	220	89985	95677	116779	1784		220	104637	77049	89380	1784		220	162464	173100	143632	1179		220	137127	167248	145915	1179		220	179163	157210	160820	1179		220	158553	148918	164552	99029.7	88571.3		220	41526	41488	35090	2077		220	45741	39664	37170	2077
	225	90031	94636	115964	1789		225	107277	76070	88652	1789		225	165464	173830	146353	1177		225	137039	171079	147220	1177		225	180521	159440	159858	1177		225	160705	150602	165429	98421.3	88877.3		225	41874	42309	36080	2025		225	46920	41256	37256	2025
	230	88946	93371	115654	1715		230	107161	75401	87393	1715		230	168205	175699	145193	1157		230	141285	172018	149184	1157		230	182034	159798	163706	1157		230	161875	153005	167356	97608.7	88270		230	41343	42314	36450	2009		230	47664	42122	37460	2009
	235	87176	92618	115458	1687		235	109366	74433	86793	1687		235	168053	177599	145796	1216		235	143243	174840	146822	1216		235	182156	158395	163411	1216		235	162600	153752	166771	96730.3	88510.3		235	40377	41864	36582	1905		235	49311	43424	36842	1905
	240	85805	90216	114822	1649		240	107653	72969	85438	1649		240	173291	179132	146400	1149		240	142789	177431	151128	1149		240	185312	159488	162698	1149		240	165125	155967	168017	95298.7	87037.7		240	39039	40832	36338	2078		240	49333	43840	35703	2078
	245	84283	89462	113585	1675		245	107268	71751	83946	1675		245	172080	179417	145511	1188		245	142999	173253	149074	1188		245	187093	160118	163757	1188		245	164481	153921	169135	94101.7	85980		245	37687	39725	35529	1947		245	49162	43631	34716	1947
	250	81599	87049	113300	1605		250	107132	69774	83017	1605		250	173786	181140	149257	1177		250	144799	178600	149045	1177		250	186283	160335	163414	1177		250	166884	156304	168834	92377.7	85036		250	36382	38350	34738	1947		250	49115	43374	33370	1947
	255	79757	85845	111662	1621		255	106776	67813	81140	1621		255	172307	179890	146030	1194		255	144806	179787	149783	1194		255	188114	158249	163728	1194		255	164882	156931	168836	90800.3	83622		255	35373	37136	33657	1852		255	47682	42393	32281	1852
	260	77994	83232	108773	1565		260	104743	66182	79524	1565		260	171077	180190	146045	1162		260	146330	176720	149339	1162		260	185830	158556	167510	1162		260	164609	156301	169470	88434.7	81918		260	34070	36395	32920	1792		260	46592	41544	31577	1792
	265	75904	81079	108363	1592		265	103012	63975	77666	1592		265	174528	179093	144664	1154		265	145702	179573	148213	1154		265	189238	160818	162519	1154		265	164941	156675	169704	86856.7	79959		265	32877	35034	31756	1807		265	44997	40187	30454	1807
	270	73658	78889	106488	1478		270	101136	62151	75793	1478		270	175085	181169	144600	1078		270	147353	177194	148067	1078		270	187713	162628	162730	1078		270	165873	156460	169946	84867	78215.3		270	31860	34209	31210	1775		270	43814	39047	29739	1775
	275	71256	76568	104048	1433		275	99331	60506	74228	1433		275	173996	179675	144416	1095		275	146568	178801	146975	1095		275	188370	158712	165147	1095		275	164934	156353	169648	82524.3	76588.7		275	31183	33488	30792	1697		275	42443	38121	29301	1697
	280	69093	74151	102172	1445		280	97236	58539	71943	1445		280	172335	179618	144528	1096		280	145843	177249	147195	1096		280	185619	159654	163081	1096		280	164398	155666	168355	80360.3	74461		280	30417	32869	29935	1618		280	41336	37475	28644	1618
	285	66857	72251	100555	1521		285	95372	56518	70133	1521		285	173287	178525	145264	1111		285	144864	177228	147660	1111		285	188700	158845	162440	1111		285	164581	155473	168884	78366.7	72486.7		285	29950	32495	29412	1728		285	40118	36196	28296	1728
	290	64523	70210	98025	1516		290	93576	54553	67910	1516		290	173942	178710	140717	1135		290	145762	176163	148927	1135		290	188174	159945	160430	1135		290	163321	155816	168381	76070	70497		290	29030	31373	28979	1588		290	39526	36001	27775	1588
	295	62203	67635	95406	1429		295	90773	52373	65970	1429		295	172131	176097	142312	1117		295	145082	175729	145079	1117		295	188671	157668	157303	1117		295	162396	154180	166764	73652.3	68276.3		295	28567	30738	28519	1567		295	38614	35604	27188	1567
	300	60224	65820	92651	1425		300	88795	50841	63510	1425		300	172745	178970	144239	1091		300	143238	176310	145640	1091		300	185716	155512	157807	1091		300	164227	153972	165254	71473.3	66290.3		300	27700	30527	27836	1560		300	38313	34956	26825	1560
	305	58154	63041	90101	1369		305	86239	48823	62695	1369		305	172710	177577	140327	1056		305	144643	174988	142816	1056		305	187323	154133	155723	1056		305	162482	153093	164670	69063	64550		305	27305	29618	27079	1551		305	37645	34279	26314	1551
	310	56099	61134	87426	1397		310	83695	46839	59810	1397		310	171499	175979	141162	1013		310	142005	172458	144243	1013		310	185780	154007	156017	1013		310	161867	151889	164255	66822.7	62051		310	26753	29307	27078	1565		310	37034	34308	26086	1565
	315	53696	59590	84786	1340		315	81475	45079	58176	1340		315	169481	171551	140449	1044		315	140749	171520	143290	1044		315	184249	151737	153871	1044		315	159450	150809	162242	64684	60236.7		315	26408	28696	26310	1636		315	36446	33888	25299	1636
	320	51883	57101	82019	1354		320	78829	43078	56204	1354		320	168430	174883	139238	1060		320	139702	171021	139411	1060		320	185171	150462	150085	1060		320	159790	148985	160846	62313.7	58016.3		320	25610	28072	25627	1482		320	35838	33262	25216	1482
	325	49935	55021	79533	1333		325	76528	41792	54237	1333		325	169966	172775	137490	1097		325	139251	172074	139190	1097		325	181725	150911	153235	1097		325	158980	149075	160860	60163.3	56186		325	24877	27789	25147	1450		325	35626	33151	24739	1450
	330	47777	52900	77078	1272		330	74027	39964	52842	1272		330	164788	171326	136728	1028		330	138718	169834	136321	1028		330	182966	147841	150841	1028		330	156586	147263	159521	57979.7	54339		330	24378	27142	24627	1485		330	34923	33239	24323	1485
	335	46158	50877	74547	1238		335	71922	38233	50940	1238		335	167294	171452	133996	1027		335	137761	169648	135978	1027		335	181639	149441	148019	1027		335	156554	146769	158673	55956	52460.3		335	23900	26753	23963	1324		335	34486	32586	23953	1324
	340	44552	48925	71790	1318		340	69308	36987	48845	1318		340	165537	170277	135249	962		340	137375	164934	135628	962		340	179141	145805	146312	962		340	156059	145017	156124	53771	50395.3		340	23250	25732	23486	1436		340	34311	32429	23345	1436
	345	42778	47209	69772	1270		345	67476	35348	47885	1270		345	162020	166578	133858	961		345	135508	164482	133082	961		345	179291	146136	144211	961		345	153191	143396	155585	51983	48966.3		345	22651	25579	23060	1346		345	33636	32125	23023	1346
	350	40788	45305	67133	1241		350	64869	33510	45510	1241		350	160478	164728	131964	947		350	133362	166483	132437	947		350	180090	142712	143719	947		350	151443	143147	154560	49834.3	46722		350	22279	24807	22318	1287		350	32911	31517	22330	1287
	355	39324	43658	65144	1224		355	62627	32311	44084	1224		355	160954	164721	130315	981		355	133781	164796	131955	981		355	175218	143175	140946	981		355	151016	142530	152132	48151.3	45116.7		355	21663	24539	22056	1300		355	32399	31670	22032	1300
	360	37641	41852	62509	1201		360	61054	30914	42639	1201		360	158587	165514	131060	928		360	132525	160800	128675	928		360	175558	142955	139693	928		360	150792	139739	151807	46133	43668		360	20764	24080	21299	1300		360	31802	31318	21298	1300
	Experiment 1						Experiment 2						Experiment 3						Experiment 4						Experiment 5													Experiment 1						Experiment 2
	Time	Pa+P32			Pa+P32 (ave.)		Time	Pa+P32			Pa+P32 (ave.)		Time	Pa+P32			Pa+P32 (ave.)		Time	Pa+P32			Pa+P32 (ave.)		Time	Pa+P32			Pa+P32 (ave.)									Time (min)	Pa+JG004			Pa+JG004 (ave.)		Time (min)	Pa+JG004			Pa+JG004 (ave.)
	0	7067	9040	7951	8019.33		0	6962	6421	6093	6492		0	2099	1599	1237	1645		0	881	801	487	723		0	537	923	792	750.667									0	6543	6028	3932	5501		0	3884	5793	6547	5408
	5	8110	11312	9364	9595.33		5	7722	7253	6681	7218.67		5	3282	2466	2179	2642.33		5	1698	1966	1248	1637.33		5	1630	1897	1550	1692.33									5	7492	7000	5538	6676.67		5	5687	7726	8464	7292.33
	10	7899	11358	10190	9815.67		10	8660	7525	6786	7657		10	3832	3377	2527	3245.33		10	2250	2707	1974	2310.33		10	2516	2588	2078	2394									10	7799	7369	6438	7202		10	6094	8697	8948	7913
	15	7956	11409	9947	9770.67		15	8773	7468	6660	7633.67		15	4553	3961	3144	3886		15	2792	3430	2644	2955.33		15	3294	3249	2758	3100.33									15	7854	7586	6514	7318		15	6649	9120	8672	8147
	20	7911	11284	10022	9739		20	8676	7444	6929	7683		20	4620	4357	3523	4166.67		20	3107	3939	2901	3315.67		20	3742	3565	2981	3429.33									20	7330	7366	6170	6955.33		20	6436	8992	8059	7829
	25	8268	11193	10128	9863		25	8934	7551	7287	7924		25	4870	4684	3867	4473.67		25	3080	4156	3329	3521.67		25	4157	3941	3461	3853									25	7694	7368	6452	7171.33		25	7169	9233	8129	8177
	30	10477	12920	10983	11460		30	9794	9050	9980	9608		30	5265	5645	4981	5297		30	3628	4624	4058	4103.33		30	5163	4415	4039	4539									30	8180	8228	6762	7723.33		30	7307	9560	8598	8488.33
	35	15248	16833	13903	15328		35	12258	12287	14009	12851.3		35	5945	7228	6710	6627.67		35	3943	5505	5183	4877		35	6407	5374	4735	5505.33									35	15022	13455	8425	12300.7		35	10204	13329	16554	13362.3
	40	20321	21862	17124	19769		40	15424	15910	18117	16483.7		40	6804	9029	8467	8100		40	4329	6689	6737	5918.33		40	7939	6710	5822	6823.67									40	21794	18484	9900	16726		40	14799	18961	25439	19733
	45	24353	26715	19906	23658		45	18674	19461	21518	19884.3		45	7633	11377	10809	9939.67		45	4449	7412	8858	6906.33		45	9845	8351	6662	8286									45	25650	22164	11487	19767		45	18133	23527	30184	23948
	50	29304	36212	23391	29635.7		50	26821	29787	31599	29402.3		50	8549	15475	16013	13345.7		50	5130	8645	11529	8434.67		50	13190	10665	7745	10533.3									50	27094	23243	11642	20659.7		50	19794	25966	30308	25356
	55	40246	55112	32015	42457.7		55	44725	45586	42325	44212		55	10695	25007	28079	21260.3		55	5982	10883	16046	10970.3		55	19933	14866	8358	14385.7									55	27757	25625	13470	22284		55	21052	26262	26961	24758.3
	60	46760	67416	39333	51169.7		60	60158	52575	45619	52784		60	12678	36102	37467	28749		60	6597	13248	20092	13312.3		60	28170	20277	9142	19196.3									60	33429	32768	17685	27960.7		60	25705	29350	27695	27583.3
	65	47057	69541	41425	52674.3		65	66249	51742	43548	53846.3		65	13670	42959	41801	32810		65	6929	14859	22843	14877		65	34131	23919	9964	22671.3									65	38970	39684	21181	33278.3		65	32056	35094	30507	32552.3
	70	45173	67196	40220	50863		70	68597	49249	42470	53438.7		70	14824	46238	44392	35151.3		70	7967	16920	25149	16678.7		70	37897	26666	11735	25432.7									70	40109	41862	22751	34907.3		70	34646	38221	31354	34740.3
	75	45564	70136	40523	52074.3		75	72234	50233	44138	55535		75	17833	49624	48775	38744		75	10174	20045	27950	19389.7		75	41981	30071	14434	28828.7									75	38243	40077	22398	33572.7		75	34249	37225	29585	33686.3
	80	48511	71815	43087	54471		80	73212	49406	45713	56110.3		80	21900	53507	53257	42888		80	12941	23613	30935	22496.3		80	45434	32949	17010	31797.7									80	35674	37004	21867	31515		80	31985	34624	27735	31448
	85	51292	71632	45434	56119.3		85	72438	47839	46291	55522.7		85	25968	56471	55562	46000.3		85	15433	26912	32555	24966.7		85	48014	34791	19354	34053									85	33744	34807	22436	30329		85	30691	31990	26274	29651.7
	90	51337	69302	45760	55466.3		90	68663	44925	44883	52823.7		90	29070	57627	56267	47654.7		90	17559	29456	34174	27063		90	49926	37034	22010	36323.3									90	32303	33277	22856	29478.7		90	29786	30169	25214	28389.7
	95	50496	67019	46107	54540.7		95	65230	42739	43874	50614.3		95	32627	59656	58496	50259.7		95	20298	32774	36933	30001.7		95	52958	40141	25085	39394.7									95	30437	31408	22326	28057		95	29581	28438	24279	27432.7
	100	49821	65674	46174	53889.7		100	62861	41556	42906	49107.7		100	36630	63076	62013	53906.3		100	23305	36527	39862	33231.3		100	56625	43373	28414	42804									100	28594	29429	21612	26545		100	28207	27444	22932	26194.3
	105	49546	63619	46241	53135.3		105	59276	40152	42831	47419.7		105	41288	66810	65589	57895.7		105	26159	40735	42839	36577.7		105	60564	47618	31680	46620.7									105	27423	27989	21416	25609.3		105	27547	26102	22349	25332.7
	110	48230	62936	45387	52184.3		110	56380	39438	41866	45894.7		110	46484	71788	69447	62573		110	29566	45799	47827	41064		110	64448	52535	35586	50856.3									110	26658	26984	20756	24799.3		110	26497	24697	21448	24214
	115	48403	62038	45386	51942.3		115	52832	39057	42190	44693		115	52149	76555	74917	67873.7		115	34004	51353	52147	45834.7		115	70848	58313	40822	56661									115	26256	25995	20161	24137.3		115	25355	23930	20828	23371
	120	49464	62390	45712	52522		120	50123	39223	42829	44058.3		120	59184	82977	80297	74152.7		120	39272	57915	58604	51930.3		120	76611	64793	47479	62961									120	26216	25778	20410	24134.7		120	25194	23228	21343	23255
	125	49637	62517	46377	52843.7		125	47810	39486	43956	43750.7		125	66670	89305	85649	80541.3		125	44970	66107	64886	58654.3		125	83177	71355	55212	69914.7									125	26977	26204	20308	24496.3		125	25024	23201	21998	23407.7
	130	51859	64631	47948	54812.7		130	47875	40754	45770	44799.7		130	74747	95511	91223	87160.3		130	51147	73908	71450	65501.7		130	90217	78995	63417	77543									130	27496	26846	20569	24970.3		130	25208	23264	23064	23845.3
	135	54128	65692	49634	56484.7		135	47937	41616	47409	45654		135	82549	103115	96036	93900		135	58013	81850	78573	72812		135	97238	86776	71433	85149									135	28996	27528	21278	25934		135	26528	23869	24117	24838
	140	57608	67765	51973	59115.3		140	48854	43205	49715	47258		140	90177	106932	99628	98912.3		140	65021	89739	85676	80145.3		140	103918	93202	79916	92345.3									140	30390	28314	22443	27049		140	27375	24409	25301	25695
	145	60780	70362	54487	61876.3		145	50062	44715	52710	49162.3		145	96009	114085	104235	104776		145	72397	97231	92170	87266		145	109603	98527	88523	98884.3									145	31000	29324	23027	27783.7		145	28353	25191	26362	26635.3
	150	64752	72529	57583	64954.7		150	51966	47246	56421	51877.7		150	102104	120472	108906	110494		150	78984	103916	97432	93444		150	116897	103274	97100	105757									150	32457	30307	23788	28850.7		150	29329	25840	27879	27682.7
	155	68538	76350	60651	68513		155	53040	49828	60537	54468.3		155	107789	125417	110061	114422		155	85522	110791	103263	99858.7		155	120812	109656	103559	111342									155	33300	31695	25232	30075.7		155	30867	26806	28690	28787.7
	160	72956	79533	64849	72446		160	55904	52730	64672	57768.7		160	115508	131640	115019	120722		160	91773	117556	106866	105398		160	127475	116118	110582	118058									160	34603	32697	26202	31167.3		160	32289	27775	29618	29894
	165	76901	82951	69686	76512.7		165	58139	55493	68829	60820.3		165	119928	136348	120295	125524		165	96721	123259	113966	111315		165	134224	118889	116348	123154									165	35483	33516	27422	32140.3		165	34005	28865	30129	30999.7
	170	80449	85723	74453	80208.3		170	61331	58859	72748	64312.7		170	124069	139888	122288	128748		170	103117	129751	117810	116893		170	140978	124643	121468	129030									170	36154	34451	28124	32909.7		170	35181	29776	30638	31865
	175	83245	88455	80707	84135.7		175	64297	62136	76058	67497		175	132008	145884	127264	135052		175	105463	132634	121989	120029		175	144904	129571	127289	133921									175	36195	34544	28880	33206.3		175	36582	30580	31217	32793
	180	85320	90892	86401	87537.7		180	67774	65280	78826	70626.7		180	135078	150207	128743	138009		180	110618	138529	126915	125354		180	148375	134876	132468	138573									180	36815	35333	29470	33872.7		180	37389	31320	31240	33316.3
	185	87604	92622	91842	90689.3		185	71611	68397	81770	73926		185	137666	155971	129590	141076		185	115169	144648	130280	130032		185	151833	136611	137939	142128									185	36339	35676	29618	33877.7		185	38155	32077	31399	33877
	190	88979	93737	96728	93148		190	75832	70289	83920	76680.3		190	145886	156175	134026	145362		190	118294	148540	131144	132659		190	157371	140190	142749	146770									190	36714	35555	30178	34149		190	38960	32698	31233	34297
	195	89760	94861	102379	95666.7		195	80917	72682	85329	79642.7		195	145801	159854	137378	147678		195	123601	151630	135662	136964		195	162111	144217	145048	150459									195	36575	36165	30502	34414		195	39221	32896	31587	34568
	200	90228	95155	104217	96533.3		200	84997	74155	86856	82002.7		200	152134	163596	140131	151954		200	126630	153334	135319	138428		200	165120	146151	151116	154129									200	36534	36274	30402	34403.3		200	40078	33517	32178	35257.7
	205	90556	95525	107958	98013		205	89967	74790	87263	84006.7		205	155774	165877	139765	153805		205	129376	161205	141623	144068		205	169454	148175	152494	156708									205	37514	37029	30911	35151.3		205	40124	34323	32340	35595.7
	210	90293	95620	109902	98605		210	94984	75356	87855	86065		210	157999	167831	141953	155928		210	134389	161749	144781	146973		210	174348	150786	154355	159830									210	38518	37856	31767	36047		210	40829	35433	33310	36524
	215	89734	94329	113844	99302.3		215	99544	75156	87391	87363.7		215	161206	171488	143037	158577		215	134147	165268	144438	147951		215	174535	152147	156318	161000									215	39163	38905	32595	36887.7		215	42537	36394	34405	37778.7
	220	88201	93893	114995	99029.7		220	102853	75265	87596	88571.3		220	161285	171921	142453	158553		220	135948	166069	144736	148918		220	177984	156031	159641	164552									220	39449	39411	33013	37291		220	43664	37587	35093	38781.3
	225	88242	92847	114175	98421.3		225	105488	74281	86863	88877.3		225	164287	172653	145176	160705		225	135862	169902	146043	150602		225	179344	158263	158681	165429									225	39849	40284	34055	38062.7		225	44895	39231	35231	39785.7
	230	87231	91656	113939	97608.7		230	105446	73686	85678	88270		230	167048	174542	144036	161875		230	140128	170861	148027	153005		230	180877	158641	162549	167356									230	39334	40305	34441	38026.7		230	45655	40113	35451	40406.3
	235	85489	90931	113771	96730.3		235	107679	72746	85106	88510.3		235	166837	176383	144580	162600		235	142027	173624	145606	153752		235	180940	157179	162195	166771									235	38472	39959	34677	37702.7		235	47406	41519	34937	41287.3
	240	84156	88567	113173	95298.7		240	106004	71320	83789	87037.7		240	172142	177983	145251	165125		240	141640	176282	149979	155967		240	184163	158339	161549	168017									240	36961	38754	34260	36658.3		240	47255	41762	33625	40880.7
	245	82608	87787	111910	94101.7		245	105593	70076	82271	85980		245	170892	178229	144323	164481		245	141811	172065	147886	153921		245	185905	158930	162569	169135									245	35740	37778	33582	35700		245	47215	41684	32769	40556
	250	79994	85444	111695	92377.7		250	105527	68169	81412	85036		250	172609	179963	148080	166884		250	143622	177423	147868	156304		250	185106	159158	162237	168834									250	34435	36403	32791	34543		250	47168	41427	31423	40006
	255	78136	84224	110041	90800.3		255	105155	66192	79519	83622		255	171113	178696	144836	164882		255	143612	178593	148589	156931		255	186920	157055	162534	168836									255	33521	35284	31805	33536.7		255	45830	40541	30429	38933.3
	260	76429	81667	107208	88434.7		260	103178	64617	77959	81918		260	169915	179028	144883	164609		260	145168	175558	148177	156301		260	184668	157394	166348	169470									260	32278	34603	31128	32669.7		260	44800	39752	29785	38112.3
	265	74312	79487	106771	86856.7		265	101420	62383	76074	79959		265	173374	177939	143510	164941		265	144548	178419	147059	156675		265	188084	159664	161365	169704									265	31070	33227	29949	31415.3		265	43190	38380	28647	36739
	270	72180	77411	105010	84867		270	99658	60673	74315	78215.3		270	174007	180091	143522	165873		270	146275	176116	146989	156460		270	186635	161550	161652	169946									270	30085	32434	29435	30651.3		270	42039	37272	27964	35758.3
	275	69823	75135	102615	82524.3		275	97898	59073	72795	76588.7		275	172901	178580	143321	164934		275	145473	177706	145880	156353		275	187275	157617	164052	169648									275	29486	31791	29095	30124		275	40746	36424	27604	34924.7
	280	67648	72706	100727	80360.3		280	95791	57094	70498	74461		280	171239	178522	143432	164398		280	144747	176153	146099	155666		280	184523	158558	161985	168355									280	28799	31251	28317	29455.7		280	39718	35857	27026	34200.3
	285	65336	70730	99034	78366.7		285	93851	54997	68612	72486.7		285	172176	177414	144153	164581		285	143753	176117	146549	155473		285	187589	157734	161329	168884									285	28222	30767	27684	28891		285	38390	34468	26568	33142
	290	63007	68694	96509	76070		290	92060	53037	66394	70497		290	172807	177575	139582	163321		290	144627	175028	147792	155816		290	187039	158810	159295	168381									290	27442	29785	27391	28206		290	37938	34413	26187	32846
	295	60774	66206	93977	73652.3		295	89344	50944	64541	68276.3		295	171014	174980	141195	162396		295	143965	174612	143962	154180		295	187554	156551	156186	166764									295	27000	29171	26952	27707.7		295	37047	34037	25621	32235
	300	58799	64395	91226	71473.3		300	87370	49416	62085	66290.3		300	171654	177879	143148	164227		300	142147	175219	144549	153972		300	184625	154421	156716	165254									300	26140	28967	26276	27127.7		300	36753	33396	25265	31804.7
	305	56785	61672	88732	69063		305	84870	47454	61326	64550		305	171654	176521	139271	162482		305	143587	173932	141760	153093		305	186267	153077	154667	164670									305	25754	28067	25528	26449.7		305	36094	32728	24763	31195
	310	54702	59737	86029	66822.7		310	82298	45442	58413	62051		310	170486	174966	140149	161867		310	140992	171445	143230	151889		310	184767	152994	155004	164255									310	25188	27742	25513	26147.7		310	35469	32743	24521	30911
	315	52356	58250	83446	64684		315	80135	43739	56836	60236.7		315	168437	170507	139405	159450		315	139705	170476	142246	150809		315	183205	150693	152827	162242									315	24772	27060	24674	25502		315	34810	32252	23663	30241.7
	320	50529	55747	80665	62313.7		320	77475	41724	54850	58016.3		320	167370	173823	138178	159790		320	138642	169961	138351	148985		320	184111	149402	149025	160846									320	24128	26590	24145	24954.3		320	34356	31780	23734	29956.7
	325	48602	53688	78200	60163.3		325	75195	40459	52904	56186		325	168869	171678	136393	158980		325	138154	170977	138093	149075		325	180628	149814	152138	160860									325	23427	26339	23697	24487.7		325	34176	31701	23289	29722
	330	46505	51628	75806	57979.7		330	72755	38692	51570	54339		330	163760	170298	135700	156586		330	137690	168806	135293	147263		330	181938	146813	149813	159521									330	22893	25657	23142	23897.3		330	33438	31754	22838	29343.3
	335	44920	49639	73309	55956		335	70684	36995	49702	52460.3		335	166267	170425	132969	156554		335	136734	168621	134951	146769		335	180612	148414	146992	158673									335	22576	25429	22639	23548		335	33162	31262	22629	29017.7
	340	43234	47607	70472	53771		340	67990	35669	47527	50395.3		340	164575	169315	134287	156059		340	136413	163972	134666	145017		340	178179	144843	145350	156124									340	21814	24296	22050	22720		340	32875	30993	21909	28592.3
	345	41508	45939	68502	51983		345	66206	34078	46615	48966.3		345	161059	165617	132897	153191		345	134547	163521	132121	143396		345	178330	145175	143250	155585									345	21305	24233	21714	22417.3		345	32290	30779	21677	28248.7
	350	39547	44064	65892	49834.3		350	63628	32269	44269	46722		350	159531	163781	131017	151443		350	132415	165536	131490	143147		350	179143	141765	142772	154560									350	20992	23520	21031	21847.7		350	31624	30230	21043	27632.3
	355	38100	42434	63920	48151.3		355	61403	31087	42860	45116.7		355	159973	163740	129334	151016		355	132800	163815	130974	142530		355	174237	142194	139965	152132									355	20363	23239	20756	21452.7		355	31099	30370	20732	27400.3
	360	36440	40651	61308	46133		360	59853	29713	41438	43668		360	157659	164586	130132	150792		360	131597	159872	127747	139739		360	174630	142027	138765	151807									360	19464	22780	19999	20747.7		360	30502	30018	19998	26839.3
[truncated: 55 more columns]

## Sheet: Fig. 4f,g
	Replicate 1														Replicate 2														Replicate 3																Final results (dried-no sugars added)
	Time (min)	Pa+P32			Pa+JG004			Pa+PP7			Uninfected Pa				Time (min)	Pa+P32			Pa+JG004			Pa+PP7			Uninfected Pa				Time (min)	Pa+P32			Pa+JG004			Pa+PP7			Uninfected Pa					Time (min)	Pa + P32			Pa + JG004
	0	31	23	27	23	23	27	25	21	27	61	65	74		0	24	26	10	33	30	27	25	31	26	107	99	91		0	24	41	35	27	17	24	33	29	20	75	87	65			0	27	20	33.3333	24.3333	30
	5	30	25	18	25	22	19	18	25	22	44	61	79		5	28	28	35	30	24	20	22	36	32	97	116	70		5	19	18	44	21	15	27	23	17	30	66	63	43			5	24.3333	30.3333	27	22	24.6667
	10	24	29	20	33	27	21	37	19	30	56	50	72		10	19	26	26	30	22	31	30	45	23	72	84	83		10	23	30	24	22	33	18	21	34	23	64	47	45			10	24.3333	23.6667	25.6667	27	27.6667
	15	28	29	34	19	25	25	19	22	23	28	39	56		15	29	16	22	31	24	22	21	30	22	65	53	53		15	20	20	20	30	17	20	16	23	30	50	40	27			15	30.3333	22.3333	20	23	25.6667
	20	22	18	32	23	21	24	20	26	28	33	29	52		20	26	22	27	20	28	23	23	29	24	47	46	44		20	20	16	34	19	20	25	19	29	22	64	51	39			20	24	25	23.3333	22.6667	23.6667
	25	23	18	32	26	21	20	28	27	21	30	42	43		25	24	27	13	22	32	17	30	22	22	52	50	38		25	14	18	22	31	28	21	26	24	24	44	35	28			25	24.3333	21.3333	18	22.3333	23.6667
	30	18	22	28	26	22	26	20	29	38	21	30	32		30	24	24	27	32	15	31	31	34	21	53	47	37		30	22	20	25	36	21	18	23	19	27	32	39	27			30	22.6667	25	22.3333	24.6667	26
	35	38	15	18	19	18	24	29	32	30	27	33	27		35	25	25	34	28	27	27	18	23	25	39	46	34		35	29	25	26	26	24	33	19	31	20	35	31	28			35	23.6667	28	26.6667	20.3333	27.3333
	40	21	19	24	25	16	21	26	32	16	24	21	29		40	24	29	29	23	25	30	15	31	14	34	40	31		40	23	24	25	19	14	27	23	19	25	34	26	33			40	21.3333	27.3333	24	20.6667	26
	45	22	16	45	17	21	24	22	16	23	29	45	23		45	29	28	27	35	23	25	22	16	16	39	30	40		45	24	33	26	24	21	31	18	28	22	25	37	38			45	27.6667	28	27.6667	20.6667	27.6667
	50	25	30	31	18	21	21	31	18	28	26	25	32		50	23	20	25	37	33	26	24	26	26	29	44	32		50	34	27	25	22	28	27	44	20	19	30	24	34			50	28.6667	22.6667	28.6667	20	32
	55	28	23	20	21	23	18	23	23	19	33	28	21		55	25	19	30	40	23	26	24	26	26	29	29	31		55	25	20	35	22	26	25	21	20	16	26	25	25			55	23.6667	24.6667	26.6667	20.6667	29.6667
	60	26	17	23	19	26	25	23	25	24	23	29	23		60	20	26	20	45	39	26	27	31	25	39	26	22		60	29	30	36	27	22	28	17	21	18	34	21	18			60	22	22	31.6667	23.3333	36.6667
	65	26	17	29	27	20	29	23	21	22	19	28	27		65	26	29	24	35	24	31	20	21	20	35	30	23		65	26	24	39	27	24	28	22	20	22	25	31	33			65	24	26.3333	29.6667	25.3333	30
	70	30	32	26	17	31	24	23	19	17	24	28	25		70	30	26	27	40	32	31	17	25	24	21	20	28		70	25	31	32	33	28	31	23	19	24	31	29	24			70	29.3333	27.6667	29.3333	24	34.3333
	75	17	21	29	12	31	18	27	24	16	26	36	21		75	22	21	31	34	20	29	14	19	17	29	28	27		75	37	28	31	20	23	27	17	31	18	41	31	25			75	22.3333	24.6667	32	20.3333	27.6667
	80	19	19	31	22	22	24	19	20	21	25	35	29		80	15	17	30	44	33	37	25	23	23	26	27	32		80	25	29	31	22	30	27	21	17	26	34	33	22			80	23	20.6667	28.3333	22.6667	38
	85	26	19	34	22	26	24	23	17	17	27	21	23		85	30	31	18	32	25	21	18	19	20	27	21	24		85	21	26	32	25	18	42	25	17	15	31	31	27			85	26.3333	26.3333	26.3333	24	26
	90	32	32	28	17	17	18	22	19	25	35	25	22		90	31	15	19	24	21	24	24	16	17	23	27	24		90	23	27	30	24	30	24	15	14	20	31	23	24			90	30.6667	21.6667	26.6667	17.3333	23
	95	18	17	24	25	31	20	20	12	15	29	25	25		95	28	31	28	26	28	29	20	15	18	26	22	30		95	23	27	26	19	26	22	19	21	15	30	20	21			95	19.6667	29	25.3333	25.3333	27.6667
	100	24	19	26	25	23	18	23	15	21	16	26	23		100	23	28	15	31	22	32	10	13	15	28	27	22		100	21	23	33	25	18	26	16	25	20	20	15	18			100	23	22	25.6667	22	28.3333
	105	22	18	27	23	21	19	21	16	22	18	16	25		105	21	23	24	42	23	17	19	18	18	31	35	20		105	29	25	25	23	28	29	26	15	22	23	17	30			105	22.3333	22.6667	26.3333	21	27.3333
	110	28	22	24	22	17	21	18	25	25	18	35	30		110	27	28	25	25	32	43	21	32	20	34	22	29		110	27	26	25	28	24	22	33	19	17	28	25	23			110	24.6667	26.6667	26	20	33.3333
	115	23	25	26	20	16	12	22	11	20	22	31	27		115	28	26	23	30	22	24	23	29	16	22	29	30		115	32	26	32	30	23	24	18	28	17	24	37	25			115	24.6667	25.6667	30	16	25.3333
	120	18	25	23	23	30	26	20	28	24	19	23	23		120	27	26	27	20	27	30	14	21	18	27	28	20		120	38	21	24	28	16	29	18	18	19	35	22	21			120	22	26.6667	27.6667	26.3333	25.6667
	125	14	21	30	22	22	18	29	15	21	23	22	23		125	17	16	25	28	26	29	22	10	17	25	17	24		125	27	28	28	35	20	23	22	16	30	24	21	22			125	21.6667	19.3333	27.6667	20.6667	27.6667
	130	23	22	22	18	18	30	31	26	28	22	25	21		130	23	18	22	26	30	24	21	20	14	23	20	14		130	24	27	32	28	20	28	17	27	24	21	29	37			130	22.3333	21	27.6667	22	26.6667
	135	28	20	23	21	27	24	18	14	22	21	22	25		135	21	22	28	25	25	23	27	16	22	23	24	26		135	35	38	25	28	19	22	26	18	32	28	29	27			135	23.6667	23.6667	32.6667	24	24.3333
	140	19	25	27	17	18	25	17	21	24	27	19	13		140	33	36	19	27	29	26	30	20	25	27	23	20		140	22	30	25	27	31	28	16	38	28	34	24	20			140	23.6667	29.3333	25.6667	20	27.3333
	145	25	14	19	25	26	27	25	15	26	34	23	18		145	21	26	23	35	22	28	22	19	21	23	26	29		145	20	25	29	20	25	17	18	27	17	29	29	34			145	19.3333	23.3333	24.6667	26	28.3333
	150	19	27	21	18	17	17	23	22	14	30	15	26		150	21	26	25	25	26	25	17	10	22	26	19	23		150	33	23	27	21	17	17	18	17	32	21	19	25			150	22.3333	24	27.6667	17.3333	25.3333
	155	23	21	24	27	24	23	25	25	26	26	16	19		155	31	26	21	30	20	31	18	22	13	22	27	24		155	36	21	40	21	18	23	25	18	23	26	14	26			155	22.6667	26	32.3333	24.6667	27
	160	20	21	25	30	19	21	21	16	15	22	17	20		160	28	26	25	20	36	27	18	22	19	22	27	20		160	24	23	30	21	26	22	21	32	25	25	24	25			160	22	26.3333	25.6667	23.3333	27.6667
	165	17	29	25	21	30	27	23	18	20	16	20	17		165	15	21	23	23	20	30	16	18	17	19	19	23		165	28	21	35	24	25	31	30	27	27	24	30	26			165	23.6667	19.6667	28	26	24.3333
	170	27	23	23	17	35	21	23	24	15	25	30	27		170	21	22	21	25	36	18	18	19	14	18	20	31		170	31	21	26	26	23	32	14	19	16	24	16	27			170	24.3333	21.3333	26	24.3333	26.3333
	175	20	21	23	28	23	22	23	24	20	21	26	23		175	31	15	26	33	25	23	22	20	27	24	15	20		175	27	26	30	23	18	20	22	22	24	29	22	27			175	21.3333	24	27.6667	24.3333	27
	180	26	21	30	16	20	18	20	27	17	28	26	25		180	28	18	26	19	31	25	24	17	22	18	22	16		180	22	19	27	31	25	29	27	27	19	27	24	23			180	25.6667	24	22.6667	18	25
	185	15	23	19	20	22	18	19	23	23	23	18	22		185	25	18	26	26	27	29	30	33	19	25	29	30		185	22	26	26	34	21	26	27	22	26	29	29	29			185	19	23	24.6667	20	27.3333
	190	32	27	24	30	33	21	25	22	19	21	25	14		190	34	26	28	30	28	30	30	28	23	30	28	27		190	27	31	28	25	30	23	17	26	20	26	36	29			190	27.6667	29.3333	28.6667	28	29.3333
	195	24	29	21	19	19	20	29	24	15	21	27	26		195	23	23	30	20	29	18	19	27	21	29	31	22		195	30	21	24	27	33	20	15	22	28	26	25	22			195	24.6667	25.3333	25	19.3333	22.3333
	200	20	29	28	19	34	24	21	17	18	28	23	22		200	33	25	33	22	27	27	21	21	25	30	19	22		200	27	29	22	27	20	27	19	35	36	37	28	35			200	25.6667	30.3333	26	25.6667	25.3333
	205	23	24	23	27	27	26	30	22	17	20	22	25		205	21	24	25	25	24	29	21	24	24	33	21	26		205	24	23	25	22	29	28	22	25	23	29	23	32			205	23.3333	23.3333	24	26.6667	26
	210	18	22	23	28	20	20	21	27	31	34	29	27		210	22	26	24	24	22	32	16	17	30	30	23	32		210	25	33	25	26	19	33	23	24	30	29	31	31			210	21	24	27.6667	22.6667	26
	215	22	27	32	21	21	19	21	23	16	21	19	30		215	26	26	21	14	25	16	15	21	28	23	30	25		215	30	23	29	22	35	25	14	26	25	24	31	20			215	27	24.3333	27.3333	20.3333	18.3333
	220	25	30	20	23	18	10	21	24	24	26	15	21		220	21	18	35	21	25	20	20	17	24	27	20	16		220	25	23	27	16	16	20	11	18	23	16	28	18			220	25	24.6667	25	17	22
	225	26	33	20	19	13	25	32	20	16	21	25	23		225	26	26	20	25	18	26	18	13	19	38	33	33		225	22	18	34	26	18	21	19	20	20	24	26	21			225	26.3333	24	24.6667	19	23
	230	19	25	20	21	22	25	24	19	26	20	12	22		230	31	33	19	22	21	25	25	28	28	21	30	24		230	22	26	32	32	22	24	30	23	32	21	25	14			230	21.3333	27.6667	26.6667	22.6667	22.6667
	235	25	17	24	22	25	22	20	35	14	25	14	29		235	28	26	24	23	19	23	19	23	21	21	26	24		235	31	36	32	43	28	30	25	32	22	23	41	30			235	22	26	33	23	21.6667
	240	33	23	21	25	26	25	19	24	23	16	22	28		240	20	29	32	23	34	26	26	20	27	39	21	28		240	32	30	29	25	29	27	23	24	34	26	27	25			240	25.6667	27	30.3333	25.3333	27.6667
	245	24	41	18	23	21	25	21	25	21	24	21	24		245	26	25	21	24	30	30	18	21	23	42	25	35		245	29	22	28	25	24	34	29	20	22	30	19	22			245	27.6667	24	26.3333	23	28
	250	34	18	28	23	27	24	22	23	25	38	26	27		250	18	30	37	23	25	27	23	22	23	21	18	25		250	16	29	37	24	25	16	36	25	17	20	22	30			250	26.6667	28.3333	27.3333	24.6667	25
	255	24	23	25	31	34	26	26	19	26	21	32	31		255	26	23	28	27	19	24	24	24	31	26	25	23		255	26	24	18	33	29	28	45	23	28	21	22	24			255	24	25.6667	22.6667	30.3333	23.3333
	260	24	25	23	21	27	23	22	24	18	23	20	23		260	25	32	18	35	23	22	21	24	27	27	29	50		260	17	22	27	36	25	33	32	23	23	32	19	27			260	24	25	22	23.6667	26.6667
	265	27	21	19	20	13	23	22	22	22	16	26	28		265	19	30	29	27	21	31	26	25	23	20	23	29		265	23	24	32	20	25	27	28	23	27	28	26	23			265	22.3333	26	26.3333	18.6667	26.3333
	270	18	26	28	15	23	33	15	20	16	27	19	28		270	17	28	27	24	23	28	25	19	20	24	29	25		270	23	27	33	33	22	27	37	22	21	18	23	20			270	24	24	27.6667	23.6667	25
	275	24	19	32	22	23	29	16	24	27	14	24	15		275	21	22	32	27	27	20	27	24	28	20	28	25		275	25	28	29	21	23	24	38	27	20	27	29	25			275	25	25	27.3333	24.6667	24.6667
	280	30	25	25	23	23	17	29	23	26	24	26	25		280	29	31	28	25	29	29	21	29	29	22	19	22		280	24	19	22	40	27	28	42	34	25	20	29	24			280	26.6667	29.3333	21.6667	21	27.6667
	285	20	22	27	22	28	20	18	19	31	21	21	27		285	25	21	29	24	18	20	26	39	25	13	24	23		285	21	30	36	25	25	19	39	19	24	28	23	14			285	23	25	29	23.3333	20.6667
	290	34	28	20	24	18	30	20	17	24	23	20	19		290	33	20	29	23	27	23	22	31	23	28	34	30		290	20	28	27	20	27	21	40	23	26	23	27	25			290	27.3333	27.3333	25	24	24.3333
	295	29	26	29	24	21	18	34	23	28	20	19	21		295	31	20	30	20	36	21	21	28	32	21	29	18		295	19	15	30	18	26	28	41	25	31	23	18	26			295	28	27	21.3333	21	25.6667
	300	34	24	34	24	15	22	28	28	20	25	22	20		300	26	27	30	22	23	22	30	29	27	25	25	27		300	19	24	32	37	41	17	31	24	19	23	20	27			300	30.6667	27.6667	25	20.3333	22.3333
	305	19	20	18	28	24	25	15	28	25	24	18	26		305	32	28	36	18	28	37	27	20	25	17	23	28		305	26	25	21	33	27	19	34	20	30	25	27	22			305	19	32	24	25.6667	27.6667
	310	30	33	25	17	28	27	18	28	27	21	19	17		310	24	37	22	21	22	34	29	43	26	21	23	21		310	25	31	32	38	24	22	38	27	25	28	26	37			310	29.3333	27.6667	29.3333	24	25.6667
	315	25	26	15	22	32	23	20	26	25	17	20	9		315	29	20	22	40	22	31	28	23	23	18	24	20		315	35	28	28	24	23	30	40	30	29	26	24	29			315	22	23.6667	30.3333	25.6667	31
	320	28	26	26	28	21	25	36	22	32	19	21	19		320	27	22	25	23	23	22	23	28	31	21	31	17		320	23	21	29	25	24	32	47	36	26	22	31	22			320	26.6667	24.6667	24.3333	24.6667	22.6667
	325	23	19	27	18	22	23	18	28	16	25	22	20		325	26	24	39	34	32	32	21	27	30	18	26	26		325	23	26	28	22	31	33	37	24	19	21	24	21			325	23	29.6667	25.6667	21	32.6667
	330	27	29	20	25	23	38	25	21	25	33	18	18		330	23	27	26	20	26	27	23	46	29	25	32	21		330	25	29	31	33	21	21	42	58	18	20	20	20			330	25.3333	25.3333	28.3333	28.6667	24.3333
	335	28	22	29	26	23	25	23	20	23	34	27	26		335	42	26	19	26	29	21	28	31	31	25	22	24		335	22	25	38	28	26	30	51	25	22	24	22	25			335	26.3333	29	28.3333	24.6667	25.3333
	340	25	21	24	22	15	32	22	24	24	20	25	16		340	26	23	20	19	23	20	28	31	28	22	21	18		340	27	31	28	21	24	17	51	26	29	9	23	24			340	23.3333	23	28.6667	23	20.6667
	345	24	18	34	24	23	25	25	21	27	23	23	17		345	26	24	15	30	35	23	30	22	28	14	17	28		345	25	36	25	24	29	37	39	25	14	26	24	18			345	25.3333	21.6667	28.6667	24	29.3333
	350	25	24	20	22	17	18	20	14	26	24	17	28		350	27	34	23	24	26	23	33	26	23	23	23	21		350	22	24	25	20	23	19	42	22	23	14	22	16			350	23	28	23.6667	19	24.3333
	355	23	22	20	30	25	21	15	18	22	31	24	20		355	24	26	21	17	12	23	23	21	34	26	23	19		355	28	21	29	25	21	21	36	24	18	22	22	20			355	21.6667	23.6667	26	25.3333	17.3333
	360	21	21	21	23	22	16	19	17	24	16	27	19		360	28	20	26	16	23	19	29	26	27	24	21	23		360	22	28	23	12	25	23	41	26	36	18	18	19			360	21	24.6667	24.3333	20.3333	19.3333
	Replicate 1														Replicate 2														Replicate 3
	Time (min)	Pa+P32	Pa+JG004	Pa+PP7	Uninfected Pa										Time (min)	Pa+P32	Pa+JG004	Pa+PP7	Uninfected Pa										Time (min)	Pa+P32	Pa+JG004	Pa+PP7	Uninfected Pa
	0	27	24.3333	24.3333	66.6667										0	20	30	27.3333	99										0	33.3333	22.6667	27.3333	75.6667
	5	24.3333	22	21.6667	61.3333										5	30.3333	24.6667	30	94.3333										5	27	21	23.3333	57.3333
	10	24.3333	27	28.6667	59.3333										10	23.6667	27.6667	32.6667	79.6667										10	25.6667	24.3333	26	52
	15	30.3333	23	21.3333	41										15	22.3333	25.6667	24.3333	57										15	20	22.3333	23	39
	20	24	22.6667	24.6667	38										20	25	23.6667	25.3333	45.6667										20	23.3333	21.3333	23.3333	51.3333
	25	24.3333	22.3333	25.3333	38.3333										25	21.3333	23.6667	24.6667	46.6667										25	18	26.6667	24.6667	35.6667
	30	22.6667	24.6667	29	27.6667										30	25	26	28.6667	45.6667										30	22.3333	25	23	32.6667
	35	23.6667	20.3333	30.3333	29										35	28	27.3333	22	39.6667										35	26.6667	27.6667	23.3333	31.3333
	40	21.3333	20.6667	24.6667	24.6667										40	27.3333	26	20	35										40	24	20	22.3333	31
	45	27.6667	20.6667	20.3333	32.3333										45	28	27.6667	18	36.3333										45	27.6667	25.3333	22.6667	33.3333
	50	28.6667	20	25.6667	27.6667										50	22.6667	32	25.3333	35										50	28.6667	25.6667	27.6667	29.3333
	55	23.6667	20.6667	21.6667	27.3333										55	24.6667	29.6667	25.3333	29.6667										55	26.6667	24.3333	19	25.3333
	60	22	23.3333	24	25										60	22	36.6667	27.6667	29										60	31.6667	25.6667	18.6667	24.3333
	65	24	25.3333	22	24.6667										65	26.3333	30	20.3333	29.3333										65	29.6667	26.3333	21.3333	29.6667
	70	29.3333	24	19.6667	25.6667										70	27.6667	34.3333	22	23										70	29.3333	30.6667	22	28
	75	22.3333	20.3333	22.3333	27.6667										75	24.6667	27.6667	16.6667	28										75	32	23.3333	22	32.3333
	80	23	22.6667	20	29.6667										80	20.6667	38	23.6667	28.3333										80	28.3333	26.3333	21.3333	29.6667
	85	26.3333	24	19	23.6667										85	26.3333	26	19	24										85	26.3333	28.3333	19	29.6667
	90	30.6667	17.3333	22	27.3333										90	21.6667	23	19	24.6667										90	26.6667	26	16.3333	26
	95	19.6667	25.3333	15.6667	26.3333										95	29	27.6667	17.6667	26										95	25.3333	22.3333	18.3333	23.6667
	100	23	22	19.6667	21.6667										100	22	28.3333	12.6667	25.6667										100	25.6667	23	20.3333	17.6667
	105	22.3333	21	19.6667	19.6667										105	22.6667	27.3333	18.3333	28.6667										105	26.3333	26.6667	21	23.3333
	110	24.6667	20	22.6667	27.6667										110	26.6667	33.3333	24.3333	28.3333										110	26	24.6667	23	25.3333
	115	24.6667	16	17.6667	26.6667										115	25.6667	25.3333	22.6667	27										115	30	25.6667	21	28.6667
	120	22	26.3333	24	21.6667										120	26.6667	25.6667	17.6667	25										120	27.6667	24.3333	18.3333	26
	125	21.6667	20.6667	21.6667	22.6667										125	19.3333	27.6667	16.3333	22										125	27.6667	26	22.6667	22.3333
	130	22.3333	22	28.3333	22.6667										130	21	26.6667	18.3333	19										130	27.6667	25.3333	22.6667	29
	135	23.6667	24	18	22.6667										135	23.6667	24.3333	21.6667	24.3333										135	32.6667	23	25.3333	28
	140	23.6667	20	20.6667	19.6667										140	29.3333	27.3333	25	23.3333										140	25.6667	28.6667	27.3333	26
	145	19.3333	26	22	25										145	23.3333	28.3333	20.6667	26										145	24.6667	20.6667	20.6667	30.6667
	150	22.3333	17.3333	19.6667	23.6667										150	24	25.3333	16.3333	22.6667										150	27.6667	18.3333	22.3333	21.6667
	155	22.6667	24.6667	25.3333	20.3333										155	26	27	17.6667	24.3333										155	32.3333	20.6667	22	22
	160	22	23.3333	17.3333	19.6667										160	26.3333	27.6667	19.6667	23										160	25.6667	23	26	24.6667
	165	23.6667	26	20.3333	17.6667										165	19.6667	24.3333	17	20.3333										165	28	26.6667	28	26.6667
	170	24.3333	24.3333	20.6667	27.3333										170	21.3333	26.3333	17	23										170	26	27	16.3333	22.3333
	175	21.3333	24.3333	22.3333	23.3333										175	24	27	23	19.6667										175	27.6667	20.3333	22.6667	26
	180	25.6667	18	21.3333	26.3333										180	24	25	21	18.6667										180	22.6667	28.3333	24.3333	24.6667
	185	19	20	21.6667	21										185	23	27.3333	27.3333	28										185	24.6667	27	25	29
	190	27.6667	28	22	20										190	29.3333	29.3333	27	28.3333										190	28.6667	26	21	30.3333
	195	24.6667	19.3333	22.6667	24.6667										195	25.3333	22.3333	22.3333	27.3333										195	25	26.6667	21.6667	24.3333
	200	25.6667	25.6667	18.6667	24.3333										200	30.3333	25.3333	22.3333	23.6667										200	26	24.6667	30	33.3333
	205	23.3333	26.6667	23	22.3333										205	23.3333	26	23	26.6667										205	24	26.3333	23.3333	28
	210	21	22.6667	26.3333	30										210	24	26	21	28.3333										210	27.6667	26	25.6667	30.3333
	215	27	20.3333	20	23.3333										215	24.3333	18.3333	21.3333	26										215	27.3333	27.3333	21.6667	25
	220	25	17	23	20.6667										220	24.6667	22	20.3333	21										220	25	17.3333	17.3333	20.6667
	225	26.3333	19	22.6667	23										225	24	23	16.6667	34.6667										225	24.6667	21.6667	19.6667	23.6667
	230	21.3333	22.6667	23	18										230	27.6667	22.6667	27	25										230	26.6667	26	28.3333	20
	235	22	23	23	22.6667										235	26	21.6667	21	23.6667										235	33	33.6667	26.3333	31.3333
	240	25.6667	25.3333	22	22										240	27	27.6667	24.3333	29.3333										240	30.3333	27	27	26
	245	27.6667	23	22.3333	23										245	24	28	20.6667	34										245	26.3333	27.6667	23.6667	23.6667
	250	26.6667	24.6667	23.3333	30.3333										250	28.3333	25	22.6667	21.3333										250	27.3333	21.6667	26	24
	255	24	30.3333	23.6667	28										255	25.6667	23.3333	26.3333	24.6667										255	22.6667	30	32	22.3333
	260	24	23.6667	21.3333	22										260	25	26.6667	24	35.3333										260	22	31.3333	26	26
	265	22.3333	18.6667	22	23.3333										265	26	26.3333	24.6667	24										265	26.3333	24	26	25.6667
	270	24	23.6667	17	24.6667										270	24	25	21.3333	26										270	27.6667	27.3333	26.6667	20.3333
	275	25	24.6667	22.3333	17.6667										275	25	24.6667	26.3333	24.3333										275	27.3333	22.6667	28.3333	27
	280	26.6667	21	26	25										280	29.3333	27.6667	26.3333	21										280	21.6667	31.6667	33.6667	24.3333
	285	23	23.3333	22.6667	23										285	25	20.6667	30	20										285	29	23	27.3333	21.6667
	290	27.3333	24	20.3333	20.6667										290	27.3333	24.3333	25.3333	30.6667										290	25	22.6667	29.6667	25
	295	28	21	28.3333	20										295	27	25.6667	27	22.6667										295	21.3333	24	32.3333	22.3333
	300	30.6667	20.3333	25.3333	22.3333										300	27.6667	22.3333	28.6667	25.6667										300	25	31.6667	24.6667	23.3333
	305	19	25.6667	22.6667	22.6667										305	32	27.6667	24	22.6667										305	24	26.3333	28	24.6667
	310	29.3333	24	24.3333	19										310	27.6667	25.6667	32.6667	21.6667										310	29.3333	28	30	30.3333
	315	22	25.6667	23.6667	15.3333										315	23.6667	31	24.6667	20.6667										315	30.3333	25.6667	33	26.3333
	320	26.6667	24.6667	30	19.6667										320	24.6667	22.6667	27.3333	23										320	24.3333	27	36.3333	25
	325	23	21	20.6667	22.3333										325	29.6667	32.6667	26	23.3333										325	25.6667	28.6667	26.6667	22
	330	25.3333	28.6667	23.6667	23										330	25.3333	24.3333	32.6667	26										330	28.3333	25	39.3333	20
	335	26.3333	24.6667	22	29										335	29	25.3333	30	23.6667										335	28.3333	28	32.6667	23.6667
	340	23.3333	23	23.3333	20.3333										340	23	20.6667	29	20.3333										340	28.6667	20.6667	35.3333	18.6667
	345	25.3333	24	24.3333	21										345	21.6667	29.3333	26.6667	19.6667										345	28.6667	30	26	22.6667
	350	23	19	20	23										350	28	24.3333	27.3333	22.3333										350	23.6667	20.6667	29	17.3333
	355	21.6667	25.3333	18.3333	25										355	23.6667	17.3333	26	22.6667										355	26	22.3333	26	21.3333
	360	21	20.3333	20	20.6667										360	24.6667	19.3333	27.3333	22.6667										360	24.3333	20	34.3333	18.3333
[truncated: 7 more columns]

## Sheet: Figure 5b,c,d,e,f,g,h,i
	This figure is a time snap shot at different points for P. aeruginosa, Salmonella, E. coli, and S. aureus phages screening results respectively using one-pot ATP bioluminescnece assay
	The 3D graphs have been prepared using Biorender.com and the the height of 3D columns is relative to the RLU values at the specified time point (2D graphs have been provided, the height of columns in 3D are created same as 3D graphs)
	Full data are presented in supplementary Fig. 9, 11, 12 and 13 for P. aeruginosa, Salmonella, E. coli, and S. aureus respectively
		C0072 (60 min)								C0335 (60 min)
																		C0072																				C0335
																	RLU values at 60 min																					RLU values at 60 min
																	P32	JG004	PP7	MU	HK97	Lambda	T7	PR772	MS2													P32	JG004	PP7	MU	HK97	Lambda	T7	PR772	MS2
																	33547	2023.67	2445.67	1858	947	2723	792	2672	766													2233	2436	2295	1143	641	884	611	2799	718
																	33933.7	1829.67	2205.33	1940	827	1060	993	3036	884													2606	2783	2786	1216	621	965	676	2708	761
																	22941.3	902	1960.33	2561	1112	1416	914	3440	736													2623	2274	2446	1281	623	909	656	2493	743
																	PHIX174	Phage 5	Phi6	PO4	E79	P100	Remus	Phage K	C0335													PHIX174	Phage 5	Phi6	PO4	E79	P100	Remus	Phage K	C0335
																	1121	1943	3426	4524	2617	855	2502	2432	2961.67													785	1779	2623	3996	2436	849	1860	2326	2696
																	1097	2204	3100	2715	3322	698	1657	2539	2961.67													888	1714	2558	4230	2296	952	2170	2321	2067
																	1040	2329	2802	4157	2997	718	2517	2434	2062													860	1811	2463	4013	2546	908	1966	2275	2384
		S. Newport (120 min)								S. Senftenberg (90 min)
																		S. Newport HER1019																				S.Senftenberg HER1397
																	RLU values at 120 min																					RLU values at 90 min
																	SAL01	SAL02	SAL03	SAL04	SAL05	SAL06	SAL07	SAL08	SAL09													SAL01	SAL02	SAL03	SAL04	SAL05	SAL06	SAL07	SAL08	SAL09
																	64092	28562	8968	17993	12737	3526	2080	7473	2742													4796	12320	16432	684	3475	1009	205	7337	448
																	72833	12977	12995	20916	13264	3915	4234	7582	2701													4784	12375	17419	595	4116	975	276	8100	549
																	53597	11161	13186	18901	11056	2313	2590	6502	4055													4227	12064	14895	585	3730	1097	272	6439	555
																	SAL10	SAL11	SAL12	SAL13	SAL14	SAL15	SAL16	S. Newport HER 1019														SAL10	SAL11	SAL12	SAL13	SAL14	SAL15	SAL16	S. Senftenberg HER 1397
																	1404	2016	1560	554	1725	3600	6541	7981														292	6919	675	316	569	898	1562	1178
																	4133	2285	1170	428	1102	1919	3593	4611														212	7472	726	275	600	712	1587	1639
																	2371	1621	3897	234	1411	2895	6583	4770														232	7768	615	260	644	641	1929	946
		LF82 (100 min)								O157:H7 (100 min)
																		LF82																				O157:H7
																	RLU values at 100 min																					RLU values at 100 min
																	ECL01	ECL02	ECL03	ECL04	ECL05	ECL06	ECL07	ECL08	ECL09	ECL10												ECL01	ECL02	ECL03	ECL04	ECL05	ECL06	ECL07	ECL08	ECL09	ECL10
																	1228	1740	1469	4968	7564	7524	8859	3605	10190	2620												1320	2217	7153	9427	1971	11867	19860	16595	12256	42763
																	1340	2478	1205	4323	7673	7885	9223	4510	10623	2926												1930	1927	6794	8426	2892	8120	21405	17230	13041	36943
																	1272	2439	867	5549	7580	11040	5240	4606	9628	2694												2056	2349	7431	9384	2714	8865	21324	17966	13067	37751
																	ECL11	ECL12	ECL13	ECL14	ECL15	ECL16	ECL17	ECL18	ECL19	ECL20												ECL11	ECL12	ECL13	ECL14	ECL15	ECL16	ECL17	ECL18	ECL19	ECL20
																	6478	12557	2530	1273	5121	12169	11010	3394	1619	1476												3827	20140	2638	2610	7926	31070	5504	5577	2350	1765
																	5631	12309	2902	1263	5168	12055	11203	3553	1455	1965												4543	19840	2758	3352	8841	27885	6963	6288	2598	1855
																	5636	15736	2357	1555	5303	10843	10167	4093	2054	2201												4420	19736	2590	3565	9789	62889	4457	6322	1586	2311
																	ECL21	ECL22	ECL23	ECL24	ECL25	ECL26	ECL27	ECL28	LF82													ECL21	ECL22	ECL23	ECL24	ECL25	ECL26	ECL27	ECL28	O157:H7
																	4138	4479	13323	15933	14505	14980	11823	10896	3364													2245	3392	5293	1308	14505	33797	11839	44434	3324
																	4046	3954	11819	14535	14748	14831	11159	10264	4793													2880	3713	5671	1339	19339	29316	13628	44341	3640
																	3963	4985	10895	18874	14768	8945	11882	9109	2736													2215	3553	7783	1123	18715	33242	12597	38431	4611
		S. aureus 68 (170 min)								S. aureus 44A (100 min)
																		S. aureus68 HER1049																				S. aureus44A HER1101
																	RLU values at 170 min																					RLU values at 100 min
																	STA01	STA02	STA03	STA04	STA05	STA06	STA07	STA08	STA09	S. aureus68 HER1049												STA01	STA02	STA03	STA04	STA05	STA06	STA07	STA08	STA09	S. aureus 44A HER 1101
																	6799	9460	58614	18163	52684	22810	13323	3604	10126	7390												15348	6741	53443	150601	22263	46716	63679	6110	7586	31597
																	7052	7871	56578	19556	59295	23607	13526	3757	6118	5666												11728	7243	53544	216459	23634	59224	63276	6750	7821	16755
																	8303	9274	54846	16506	42882	23519	13648	3135	10102	5796												9030	6577	51625	156711	23183	53279	58493	6056	8863	20588

## Sheet: Supplementary Fig. 1a
	Pa+P32 (Experiment 1)
	Time	MOI = 10						MOI = 1						MOI = 0.1						MOI = 0.01						MOI = 0.001						Unifected Pa
	0	0.0125	0.0160714	0.0142857	0.0142857	0.0285714	0.0232143	0.0232143	0.025	0.0357143	0.0196429	0.0321429	0.0410714	0.0160714	0.0232143	0.0214286	0.0142857	0.0196429	0.0178571	0.0160714	0.0142857	0.0196429	0.0428571	0.0392857	0.0160714	0.025	0.0196429	0.0107143	0.0178571	0.0107143	0.0214286	0.0125	0.0142857	0.0178571	0.0160714	0.0178571	0.0232143	0.0232143	0.0125	0.0232143	0.0285714	0.0125	0.0160714	0.0196429	0.0214286	0.0142857	0.0160714	0.0464286	0.0142857
	5	0.0125	0.0125	0.0178571	0.0214286	0.0142857	0.0125	0.0232143	0.0196429	0.0142857	0.0196429	0.00892857	0.0196429	0.0178571	0.0125	0.0160714	0.0178571	0.0142857	0.0160714	0.0125	0.0196429	0.00892857	0.0125	0.0178571	0.0142857	0.0142857	0.0142857	0.0125	0.00892857	0.00892857	0.0196429	0.0125	0.0142857	0.025	0.025	0.0142857	0.0142857	0.00892857	0.0107143	0.0160714	0.0125	0.0142857	0.0107143	0.00892857	0.00892857	0.0125	0.0196429	0.0125	0.0107143
	10	0.0107143	0.0107143	0.0142857	0.0196429	0.0125	0.0125	0.0214286	0.0196429	0.0142857	0.0196429	0.00714286	0.0196429	0.0178571	0.0107143	0.0160714	0.0160714	0.0142857	0.0160714	0.0125	0.0196429	0.00714286	0.0125	0.0160714	0.0142857	0.0142857	0.0142857	0.0125	0.00892857	0.00892857	0.0178571	0.0125	0.0142857	0.0285714	0.025	0.0196429	0.0142857	0.0107143	0.0107143	0.0160714	0.0125	0.0178571	0.0107143	0.00892857	0.00892857	0.0107143	0.0392857	0.0125	0.0107143
	15	0.0107143	0.0107143	0.0160714	0.0196429	0.0125	0.0125	0.0214286	0.0196429	0.0142857	0.0214286	0.00714286	0.0214286	0.0160714	0.0107143	0.0160714	0.0178571	0.0142857	0.0160714	0.0125	0.0214286	0.00892857	0.0125	0.0178571	0.0142857	0.0142857	0.0142857	0.0125	0.00892857	0.00892857	0.0178571	0.0125	0.0142857	0.025	0.025	0.0160714	0.0160714	0.0107143	0.0107143	0.0178571	0.0142857	0.0178571	0.0125	0.0107143	0.0107143	0.0142857	0.0339286	0.0142857	0.0125
	20	0.0125	0.0125	0.0160714	0.0196429	0.0125	0.0125	0.0232143	0.0196429	0.0160714	0.0214286	0.00892857	0.0214286	0.0160714	0.0125	0.0160714	0.0178571	0.0160714	0.0160714	0.0142857	0.0214286	0.00892857	0.0142857	0.0178571	0.0160714	0.0160714	0.0160714	0.0125	0.0107143	0.0107143	0.0196429	0.0142857	0.0160714	0.0267857	0.0267857	0.0178571	0.0160714	0.0125	0.0125	0.0196429	0.0160714	0.0178571	0.0125	0.0107143	0.0107143	0.0142857	0.0446429	0.0142857	0.0125
	25	0.0125	0.0125	0.0160714	0.0214286	0.0125	0.0125	0.0232143	0.0196429	0.0160714	0.0214286	0.00892857	0.0232143	0.0178571	0.0125	0.0178571	0.0196429	0.0160714	0.0178571	0.0142857	0.025	0.00892857	0.0142857	0.0178571	0.0160714	0.0160714	0.0160714	0.0142857	0.0107143	0.0107143	0.0214286	0.0160714	0.0178571	0.0267857	0.0285714	0.0160714	0.0178571	0.0125	0.0142857	0.0196429	0.0160714	0.0178571	0.0142857	0.0125	0.0125	0.0142857	0.0178571	0.0160714	0.0142857
	30	0.0107143	0.0107143	0.0142857	0.0196429	0.0125	0.0125	0.0232143	0.0196429	0.0160714	0.0232143	0.0107143	0.0232143	0.0196429	0.0142857	0.0178571	0.0214286	0.0178571	0.0178571	0.0160714	0.025	0.0107143	0.0160714	0.0196429	0.0178571	0.0178571	0.0178571	0.0142857	0.0125	0.0125	0.0214286	0.0178571	0.0178571	0.025	0.0303571	0.0178571	0.0178571	0.0142857	0.0142857	0.0196429	0.0160714	0.0178571	0.0142857	0.0142857	0.0125	0.0160714	0.0410714	0.0160714	0.0142857
	35	0.0107143	0.0107143	0.0142857	0.0196429	0.0107143	0.0107143	0.025	0.0214286	0.0178571	0.0232143	0.0107143	0.0232143	0.0214286	0.0160714	0.0196429	0.0214286	0.0196429	0.0196429	0.0178571	0.0267857	0.0125	0.0160714	0.0214286	0.0178571	0.0196429	0.0178571	0.0160714	0.0142857	0.0142857	0.0232143	0.0196429	0.0196429	0.0267857	0.0303571	0.0178571	0.0196429	0.0160714	0.0160714	0.0196429	0.0178571	0.0196429	0.0160714	0.0142857	0.0142857	0.0160714	0.0214286	0.0178571	0.0160714
	40	0.0107143	0.0107143	0.0142857	0.0178571	0.0107143	0.0107143	0.0267857	0.0232143	0.0178571	0.0214286	0.0107143	0.0232143	0.0232143	0.0178571	0.0214286	0.025	0.0214286	0.0232143	0.0196429	0.0285714	0.0160714	0.0196429	0.0232143	0.0214286	0.0214286	0.0196429	0.0178571	0.0160714	0.0160714	0.025	0.0214286	0.0232143	0.0303571	0.0357143	0.0196429	0.0214286	0.0178571	0.0178571	0.0232143	0.0196429	0.0196429	0.0178571	0.0160714	0.0160714	0.0178571	0.0232143	0.0196429	0.0178571
	45	0.00892857	0.00892857	0.0125	0.0178571	0.0107143	0.0107143	0.0267857	0.0232143	0.0178571	0.0214286	0.0125	0.025	0.0267857	0.0214286	0.025	0.0267857	0.0232143	0.025	0.0214286	0.0321429	0.0178571	0.0232143	0.025	0.0232143	0.025	0.0232143	0.0214286	0.0196429	0.0196429	0.0285714	0.025	0.0267857	0.0339286	0.0375	0.0214286	0.0232143	0.0196429	0.0214286	0.025	0.0214286	0.025	0.0214286	0.0196429	0.0196429	0.0214286	0.0428571	0.0232143	0.0214286
	50	0.00535714	0.00535714	0.0107143	0.0142857	0.00714286	0.00714286	0.0267857	0.0214286	0.0178571	0.0214286	0.0107143	0.025	0.0267857	0.0232143	0.0267857	0.0285714	0.0267857	0.0267857	0.025	0.0357143	0.0196429	0.0267857	0.0285714	0.0267857	0.0285714	0.0267857	0.025	0.0232143	0.0232143	0.0303571	0.0303571	0.0303571	0.0375	0.0410714	0.0285714	0.0267857	0.0232143	0.0232143	0.0285714	0.025	0.0285714	0.025	0.0232143	0.0232143	0.025	0.0571429	0.0267857	0.0232143
	55	0.00535714	0.00357143	0.00892857	0.0125	0.00535714	0.00535714	0.0232143	0.0196429	0.0160714	0.0196429	0.00892857	0.0214286	0.0285714	0.0232143	0.0285714	0.0303571	0.0285714	0.0285714	0.0285714	0.0375	0.025	0.0303571	0.0321429	0.0303571	0.0303571	0.0303571	0.0285714	0.0267857	0.0267857	0.0357143	0.0321429	0.0339286	0.0392857	0.0410714	0.0303571	0.0303571	0.0285714	0.0285714	0.0321429	0.0285714	0.0321429	0.0267857	0.0267857	0.025	0.0285714	0.0392857	0.0303571	0.0285714
	60	0.00357143	0.00357143	0.00714286	0.0125	0.00535714	0.00357143	0.0214286	0.0178571	0.0142857	0.0178571	0.00714286	0.0196429	0.0267857	0.025	0.0285714	0.0303571	0.0267857	0.0285714	0.0321429	0.0410714	0.0267857	0.0339286	0.0357143	0.0339286	0.0339286	0.0321429	0.0321429	0.0303571	0.0321429	0.0392857	0.0339286	0.0339286	0.0428571	0.0446429	0.0339286	0.0357143	0.0321429	0.0321429	0.0375	0.0339286	0.0357143	0.0321429	0.0303571	0.0303571	0.0321429	0.0375	0.0339286	0.0339286
	65	0.00357143	0.00178571	0.00714286	0.0107143	0.00357143	0.00357143	0.0196429	0.0160714	0.0125	0.0178571	0.00535714	0.0196429	0.0267857	0.0232143	0.0285714	0.0303571	0.0267857	0.0285714	0.0339286	0.0428571	0.0303571	0.0357143	0.0392857	0.0375	0.0375	0.0357143	0.0357143	0.0321429	0.0339286	0.0428571	0.0410714	0.0375	0.0464286	0.0482143	0.0410714	0.0410714	0.0375	0.0375	0.0410714	0.0375	0.0410714	0.0357143	0.0339286	0.0339286	0.0375	0.0410714	0.0392857	0.0375
	70	0.00178571	0.00178571	0.00714286	0.0107143	0.00357143	0.00357143	0.0178571	0.0160714	0.0107143	0.0160714	0.00357143	0.0178571	0.025	0.0196429	0.0267857	0.0267857	0.025	0.025	0.0357143	0.0446429	0.0303571	0.0357143	0.0392857	0.0375	0.0410714	0.0392857	0.0375	0.0357143	0.0375	0.0464286	0.0446429	0.0446429	0.0517857	0.0517857	0.0589286	0.0446429	0.0410714	0.0410714	0.0446429	0.0410714	0.0446429	0.0392857	0.0375	0.0357143	0.0392857	0.0446429	0.0428571	0.0410714
	75	0.00178571	0.00178571	0.00535714	0.0107143	0.00357143	0.00178571	0.0178571	0.0142857	0.00892857	0.0142857	0.00178571	0.0160714	0.0232143	0.0160714	0.0214286	0.0232143	0.0214286	0.0214286	0.0357143	0.0464286	0.0303571	0.0357143	0.0392857	0.0375	0.0428571	0.0410714	0.0410714	0.0375	0.0392857	0.0482143	0.05	0.0482143	0.0553571	0.0589286	0.0660714	0.0482143	0.0446429	0.0446429	0.05	0.0464286	0.0482143	0.0428571	0.0410714	0.0410714	0.0428571	0.0571429	0.0464286	0.0446429
	80	0.00178571	0	0.00535714	0.00892857	0.00178571	0.00178571	0.0142857	0.0125	0.00714286	0.0125	0	0.0142857	0.0196429	0.0142857	0.0196429	0.0214286	0.0196429	0.0196429	0.0357143	0.0446429	0.0303571	0.0339286	0.0375	0.0357143	0.0464286	0.0446429	0.0446429	0.0410714	0.0428571	0.05	0.0535714	0.0535714	0.0607143	0.0625	0.0696429	0.0535714	0.0482143	0.0482143	0.0517857	0.05	0.0517857	0.0482143	0.0446429	0.0446429	0.0464286	0.0517857	0.0517857	0.0482143
	85	0	0	0.00535714	0.00892857	0.00178571	0	0.0142857	0.0107143	0.00714286	0.0107143	0	0.0142857	0.0196429	0.0125	0.0178571	0.0196429	0.0178571	0.0178571	0.0339286	0.0446429	0.0285714	0.0339286	0.0375	0.0357143	0.05	0.0482143	0.0464286	0.0464286	0.0446429	0.0535714	0.0571429	0.0607143	0.0660714	0.0678571	0.075	0.0589286	0.0553571	0.0535714	0.0589286	0.0571429	0.0571429	0.0535714	0.05	0.05	0.0535714	0.0571429	0.0571429	0.0553571
	90	0	0	0.00357143	0.00892857	0.00178571	0	0.0142857	0.0107143	0.00535714	0.0107143	-0.00178571	0.0125	0.0178571	0.0107143	0.0160714	0.0178571	0.0160714	0.0160714	0.0321429	0.0410714	0.0267857	0.0303571	0.0339286	0.0321429	0.0517857	0.05	0.0482143	0.0482143	0.0464286	0.0553571	0.0660714	0.0660714	0.0732143	0.0767857	0.0803571	0.0642857	0.0607143	0.0607143	0.0642857	0.0625	0.0642857	0.0607143	0.0571429	0.0571429	0.0589286	0.0660714	0.0642857	0.0625
	95	0	0	0.00357143	0.00714286	0.00178571	0	0.0125	0.0107143	0.00357143	0.0107143	-0.00178571	0.0125	0.0160714	0.00892857	0.0142857	0.0160714	0.0125	0.0142857	0.0285714	0.0375	0.0232143	0.0285714	0.0303571	0.0285714	0.05	0.05	0.0464286	0.0482143	0.0464286	0.0535714	0.075	0.075	0.0803571	0.0821429	0.0892857	0.0732143	0.0678571	0.0696429	0.0732143	0.0714286	0.0732143	0.0696429	0.0642857	0.0660714	0.0660714	0.0785714	0.0732143	0.0696429
	100	0	0	0.00357143	0.00714286	0.00178571	0	0.0125	0.00892857	0.00357143	0.00892857	-0.00357143	0.0107143	0.0125	0.00714286	0.0125	0.0142857	0.0125	0.0125	0.025	0.0357143	0.0214286	0.025	0.0267857	0.025	0.0482143	0.0482143	0.0464286	0.0464286	0.0446429	0.0517857	0.0875	0.0857143	0.0910714	0.0946429	0.101786	0.0857143	0.0803571	0.0803571	0.0857143	0.0839286	0.0839286	0.0767857	0.0732143	0.0732143	0.0714286	0.0910714	0.0821429	0.0803571
	105	0	-0.00178571	0.00357143	0.00714286	0.00178571	0	0.0107143	0.00892857	0.00357143	0.00892857	-0.00357143	0.0107143	0.0107143	0.00714286	0.0107143	0.0125	0.0107143	0.0107143	0.0214286	0.0321429	0.0178571	0.0232143	0.025	0.0214286	0.0464286	0.0482143	0.0446429	0.0428571	0.0428571	0.05	0.0964286	0.1	0.101786	0.101786	0.110714	0.0982143	0.0910714	0.0910714	0.0982143	0.0982143	0.0946429	0.0875	0.0839286	0.0803571	0.0767857	0.103571	0.0946429	0.0910714
	110	0	-0.00178571	0.00357143	0.00714286	0	0	0.0107143	0.00892857	0.00357143	0.00892857	-0.00357143	0.0107143	0.0107143	0.00535714	0.0107143	0.0125	0.00892857	0.0107143	0.0196429	0.0303571	0.0142857	0.0196429	0.0214286	0.0196429	0.0446429	0.0464286	0.0410714	0.0410714	0.0410714	0.0482143	0.1125	0.108929	0.110714	0.114286	0.123214	0.110714	0.103571	0.101786	0.110714	0.105357	0.103571	0.0964286	0.0910714	0.0892857	0.0892857	0.121429	0.0982143	0.0982143
	115	0	-0.00178571	0.00357143	0.00714286	0	0	0.0107143	0.00892857	0.00178571	0.00892857	-0.00357143	0.0107143	0.0107143	0.00535714	0.00892857	0.0107143	0.00892857	0.0107143	0.0160714	0.0267857	0.0125	0.0178571	0.0196429	0.0178571	0.0410714	0.0428571	0.0375	0.0392857	0.0375	0.0446429	0.125	0.135714	0.108929	0.110714	0.135714	0.133929	0.125	0.117857	0.1375	0.1375	0.117857	0.1	0.101786	0.0857143	0.0821429	0.119643	0.1125	0.101786
	120	0	-0.00178571	0.00357143	0.00714286	0	0	0.0107143	0.00714286	0.00178571	0.00892857	-0.00535714	0.0107143	0.0107143	0.00535714	0.00892857	0.0107143	0.00892857	0.0107143	0.0142857	0.025	0.0107143	0.0142857	0.0178571	0.0142857	0.0375	0.0392857	0.0339286	0.0357143	0.0339286	0.0410714	0.144643	0.1625	0.130357	0.123214	0.158929	0.160714	0.15	0.126786	0.160714	0.1625	0.132143	0.105357	0.121429	0.105357	0.126786	0.169643	0.126786	0.119643
	125	-0.00178571	-0.00178571	0.00178571	0.00714286	0	0	0.0107143	0.00714286	0.00178571	0.00714286	-0.00535714	0.00892857	0.00892857	0.00357143	0.00892857	0.0107143	0.00892857	0.00892857	0.0125	0.0214286	0.00892857	0.0125	0.0160714	0.0125	0.0339286	0.0339286	0.0303571	0.0303571	0.0285714	0.0357143	0.180357	0.169643	0.146429	0.155357	0.183929	0.171429	0.144643	0.133929	0.169643	0.151786	0.135714	0.130357	0.108929	0.101786	0.105357	0.144643	0.158929	0.144643
	130	-0.00178571	-0.00178571	0.00178571	0.00714286	0	0	0.00892857	0.00714286	0.00178571	0.00714286	-0.00535714	0.00892857	0.00892857	0.00535714	0.00714286	0.00892857	0.00714286	0.00892857	0.0107143	0.0196429	0.00714286	0.0107143	0.0142857	0.0125	0.0303571	0.0321429	0.0267857	0.0267857	0.025	0.0321429	0.194643	0.210714	0.178571	0.169643	0.210714	0.214286	0.196429	0.169643	0.221429	0.221429	0.182143	0.15	0.203571	0.185714	0.164286	0.216071	0.192857	0.178571
	135	-0.00178571	-0.00178571	0.00178571	0.00714286	0	-0.00178571	0.00892857	0.00714286	0.00178571	0.00714286	-0.00535714	0.00892857	0.00892857	0.00357143	0.00714286	0.00892857	0.00714286	0.00892857	0.0107143	0.0196429	0.00535714	0.0107143	0.0142857	0.0125	0.0267857	0.0267857	0.0232143	0.0232143	0.0214286	0.0285714	0.225	0.232143	0.223214	0.225	0.233929	0.228571	0.192857	0.171429	0.235714	0.232143	0.201786	0.192857	0.216071	0.214286	0.2125	0.255357	0.2125	0.208929
	140	-0.00178571	-0.00178571	0.00178571	0.00714286	0	-0.00178571	0.0107143	0.00892857	0.00178571	0.00714286	-0.00535714	0.00892857	0.00892857	0.00357143	0.00714286	0.00892857	0.00714286	0.00714286	0.00892857	0.0178571	0.00535714	0.00892857	0.0125	0.00892857	0.0232143	0.0232143	0.0196429	0.0196429	0.0178571	0.025	0.242857	0.239286	0.25	0.244643	0.248214	0.232143	0.201786	0.194643	0.228571	0.216071	0.201786	0.192857	0.1875	0.185714	0.2	0.2375	0.230357	0.2375
	145	-0.00178571	-0.00178571	0.00178571	0.00714286	0	-0.00178571	0.00892857	0.00714286	0.00178571	0.00714286	-0.00535714	0.00892857	0.00714286	0.00357143	0.00714286	0.00892857	0.00714286	0.00714286	0.00892857	0.0178571	0.00535714	0.00892857	0.0125	0.00892857	0.0196429	0.0196429	0.0178571	0.0160714	0.0142857	0.0214286	0.258929	0.257143	0.235714	0.228571	0.248214	0.225	0.223214	0.217857	0.219643	0.216071	0.226786	0.216071	0.198214	0.216071	0.2125	0.260714	0.241071	0.251786
	150	-0.00178571	-0.00178571	0.00178571	0.00535714	0	-0.00178571	0.00892857	0.00714286	0.00178571	0.00714286	-0.00535714	0.00892857	0.00714286	0.00357143	0.00714286	0.00892857	0.00714286	0.00714286	0.00714286	0.0178571	0.00357143	0.00714286	0.0125	0.00892857	0.0196429	0.0178571	0.0160714	0.0142857	0.0142857	0.0196429	0.289286	0.301786	0.280357	0.271429	0.283929	0.283929	0.255357	0.248214	0.292857	0.296429	0.255357	0.239286	0.285714	0.282143	0.258929	0.319643	0.2875	0.292857
	155	-0.00178571	-0.00178571	0.00178571	0.00714286	0	-0.00178571	0.00892857	0.00714286	0.00178571	0.00714286	-0.00535714	0.00892857	0.00714286	0.00357143	0.00535714	0.00892857	0.00535714	0.00714286	0.00714286	0.0160714	0.00357143	0.00714286	0.0125	0.00892857	0.0178571	0.0160714	0.0142857	0.0125	0.0125	0.0196429	0.307143	0.308929	0.278571	0.276786	0.305357	0.294643	0.291071	0.276786	0.3125	0.303571	0.298214	0.289286	0.276786	0.278571	0.25	0.3	0.275	0.276786
	160	-0.00178571	-0.00178571	0.00178571	0.00535714	0	-0.00178571	0.0107143	0.00714286	0.00178571	0.00714286	-0.00535714	0.00892857	0.00714286	0.00357143	0.00714286	0.00892857	0.00535714	0.00714286	0.00714286	0.0160714	0.00357143	0.00714286	0.0107143	0.00714286	0.0160714	0.0160714	0.0142857	0.0107143	0.0107143	0.0178571	0.325	0.332143	0.339286	0.321429	0.323214	0.332143	0.292857	0.296429	0.301786	0.308929	0.289286	0.2875	0.280357	0.296429	0.276786	0.344643	0.310714	0.323214
	165	-0.00178571	-0.00178571	0.00178571	0.00535714	0	-0.00178571	0.0107143	0.00892857	0.00178571	0.00714286	-0.00535714	0.00892857	0.00714286	0.00357143	0.00714286	0.00892857	0.00714286	0.00714286	0.00714286	0.0160714	0.00178571	0.00535714	0.0107143	0.00714286	0.0160714	0.0142857	0.0125	0.0107143	0.00892857	0.0178571	0.314286	0.317857	0.317857	0.3125	0.330357	0.317857	0.308929	0.310714	0.301786	0.3	0.316071	0.316071	0.271429	0.292857	0.292857	0.351786	0.3	0.301786
	170	-0.00178571	-0.00178571	0.00178571	0.00535714	0	-0.00178571	0.00892857	0.00714286	0.00178571	0.00714286	-0.00535714	0.00892857	0.00714286	0.00357143	0.00535714	0.00892857	0.00535714	0.00714286	0.00714286	0.0160714	0.00178571	0.00714286	0.0107143	0.00714286	0.0142857	0.0142857	0.0125	0.00892857	0.00892857	0.0160714	0.357143	0.366071	0.346429	0.323214	0.369643	0.367857	0.3125	0.314286	0.376786	0.371429	0.316071	0.317857	0.339286	0.317857	0.294643	0.342857	0.35	0.357143
	175	-0.00178571	-0.00178571	0.00178571	0.00535714	0	-0.00178571	0.00892857	0.00714286	0.00178571	0.00714286	-0.00535714	0.00892857	0.00714286	0.00357143	0.00714286	0.00892857	0.00535714	0.00714286	0.00714286	0.0160714	0.00178571	0.00714286	0.0107143	0.00714286	0.0142857	0.0125	0.0125	0.00892857	0.00892857	0.0142857	0.375	0.389286	0.380357	0.364286	0.378571	0.373214	0.333929	0.342857	0.366071	0.366071	0.333929	0.335714	0.335714	0.353571	0.321429	0.392857	0.346429	0.342857
	180	-0.00178571	-0.00178571	0.00178571	0.00535714	0	-0.00178571	0.00892857	0.00714286	0.00178571	0.00714286	-0.00535714	0.00892857	0.00714286	0.00357143	0.00714286	0.00892857	0.00714286	0.00714286	0.00714286	0.0160714	0.00178571	0.00535714	0.0107143	0.00714286	0.0142857	0.0125	0.0107143	0.00714286	0.00714286	0.0142857	0.351786	0.348214	0.367857	0.355357	0.3625	0.360714	0.353571	0.355357	0.342857	0.348214	0.3625	0.355357	0.339286	0.360714	0.3375	0.383929	0.3375	0.358929
	185	-0.00178571	-0.00178571	0.00178571	0.00535714	0	-0.00178571	0.00892857	0.00714286	0.00178571	0.00714286	-0.00535714	0.00892857	0.00714286	0.00357143	0.00714286	0.00892857	0.00535714	0.00714286	0.00714286	0.0160714	0.00178571	0.00535714	0.0107143	0.00714286	0.0125	0.0125	0.0107143	0.00714286	0.00714286	0.0142857	0.396429	0.417857	0.373214	0.364286	0.401786	0.389286	0.357143	0.348214	0.364286	0.35	0.355357	0.371429	0.339286	0.366071	0.355357	0.414286	0.376786	0.367857
	190	-0.00178571	-0.00178571	0.00178571	0.00714286	0	-0.00178571	0.00892857	0.00892857	0.00178571	0.00714286	-0.00535714	0.00892857	0.00714286	0.00357143	0.00714286	0.00892857	0.00714286	0.00714286	0.00714286	0.0160714	0.00178571	0.00535714	0.0107143	0.00714286	0.0125	0.0125	0.0107143	0.00714286	0.00714286	0.0142857	0.421429	0.444643	0.435714	0.423214	0.416071	0.398214	0.382143	0.394643	0.389286	0.389286	0.403571	0.383929	0.389286	0.425	0.389286	0.423214	0.391071	0.455357
	195	-0.00178571	-0.00178571	0.00178571	0.00535714	0	-0.00178571	0.00892857	0.00714286	0.00178571	0.00892857	-0.00535714	0.00892857	0.00714286	0.00357143	0.00714286	0.00892857	0.00714286	0.00714286	0.00714286	0.0160714	0.00178571	0.00535714	0.0107143	0.00714286	0.0125	0.0107143	0.00892857	0.00535714	0.00714286	0.0125	0.417857	0.421429	0.419643	0.419643	0.405357	0.405357	0.414286	0.410714	0.391071	0.407143	0.421429	0.416071	0.410714	0.425	0.416071	0.466071	0.430357	0.430357
	200	-0.00178571	-0.00178571	0.00178571	0.00535714	0	-0.00178571	0.00892857	0.00892857	0.00178571	0.00892857	-0.00535714	0.00892857	0.00714286	0.00357143	0.00714286	0.00892857	0.00714286	0.00714286	0.00535714	0.0142857	0.00178571	0.00535714	0.0107143	0.00714286	0.0125	0.0107143	0.00892857	0.00535714	0.00714286	0.0125	0.4625	0.469643	0.425	0.421429	0.4625	0.460714	0.396429	0.394643	0.432143	0.419643	0.396429	0.419643	0.398214	0.425	0.4125	0.469643	0.426786	0.423214
	205	-0.00178571	-0.00178571	0.00178571	0.00535714	0	-0.00178571	0.0107143	0.00892857	0.00178571	0.00892857	-0.00535714	0.0107143	0.00714286	0.00357143	0.00714286	0.00892857	0.00714286	0.00892857	0.00535714	0.0160714	0.00178571	0.00535714	0.0107143	0.00714286	0.0125	0.00892857	0.00892857	0.00535714	0.00714286	0.0125	0.446429	0.466071	0.442857	0.441071	0.45	0.45	0.435714	0.425	0.416071	0.430357	0.432143	0.435714	0.426786	0.439286	0.435714	0.480357	0.451786	0.460714
	210	-0.00178571	-0.00178571	0.00178571	0.00714286	0	-0.00178571	0.00892857	0.00714286	0.00178571	0.00714286	-0.00535714	0.0107143	0.00892857	0.00357143	0.00714286	0.00892857	0.00714286	0.00892857	0.00535714	0.0160714	0.00178571	0.00535714	0.0107143	0.00714286	0.0107143	0.0107143	0.00892857	0.00535714	0.00535714	0.0142857	0.521429	0.501786	0.510714	0.458929	0.5125	0.478571	0.432143	0.478571	0.464286	0.4625	0.45	0.4625	0.455357	0.505357	0.475	0.514286	0.457143	0.492857
	215	-0.00178571	-0.00178571	0.00357143	0.00714286	0	-0.00178571	0.0107143	0.00714286	0.00178571	0.00892857	-0.00535714	0.0107143	0.00714286	0.00357143	0.00892857	0.00892857	0.00714286	0.00892857	0.00535714	0.0160714	0.00178571	0.00535714	0.0107143	0.00714286	0.0125	0.0107143	0.00892857	0.00535714	0.00535714	0.0125	0.528571	0.501786	0.505357	0.451786	0.507143	0.496429	0.446429	0.460714	0.475	0.473214	0.469643	0.4875	0.466071	0.489286	0.496429	0.553571	0.482143	0.467857
	220	-0.00178571	-0.00178571	0.00178571	0.00535714	0	-0.00178571	0.00892857	0.00714286	0.00178571	0.00714286	-0.00535714	0.0107143	0.00892857	0.00535714	0.00714286	0.00892857	0.00714286	0.00892857	0.00535714	0.0160714	0.00178571	0.00535714	0.0107143	0.00714286	0.0125	0.0107143	0.00892857	0.00535714	0.00535714	0.0142857	0.528571	0.507143	0.494643	0.496429	0.510714	0.5125	0.464286	0.469643	0.482143	0.478571	0.473214	0.496429	0.466071	0.492857	0.489286	0.553571	0.505357	0.508929
	225	-0.00178571	-0.00178571	0.00178571	0.00535714	0	-0.00178571	0.0107143	0.00892857	0.00178571	0.00714286	-0.00357143	0.0107143	0.00714286	0.00535714	0.00714286	0.00892857	0.00714286	0.00892857	0.00535714	0.0160714	0.00178571	0.00535714	0.0107143	0.00714286	0.0125	0.0107143	0.00892857	0.00535714	0.00535714	0.0125	0.544643	0.551786	0.530357	0.517857	0.523214	0.525	0.5	0.521429	0.476786	0.491071	0.508929	0.521429	0.482143	0.539286	0.523214	0.580357	0.539286	0.523214
	230	-0.00178571	-0.00178571	0.00357143	0.00535714	0	-0.00178571	0.0107143	0.00892857	0.00357143	0.00714286	-0.00357143	0.0107143	0.00892857	0.00535714	0.00714286	0.00892857	0.00714286	0.00892857	0.00535714	0.0142857	0.00178571	0.00535714	0.0107143	0.00714286	0.0107143	0.0107143	0.00892857	0.00535714	0.00535714	0.0125	0.557143	0.553571	0.566071	0.548214	0.5	0.533929	0.514286	0.555357	0.483929	0.521429	0.544643	0.546429	0.542857	0.567857	0.5625	0.592857	0.546429	0.558929
	235	-0.00178571	-0.00178571	0.00178571	0.00714286	0	-0.00178571	0.0107143	0.00892857	0.00357143	0.00892857	-0.00357143	0.0107143	0.00892857	0.00535714	0.00892857	0.0107143	0.00714286	0.00892857	0.00535714	0.0160714	0.00178571	0.00535714	0.0107143	0.00714286	0.0107143	0.00892857	0.00892857	0.00535714	0.00535714	0.0125	0.553571	0.544643	0.564286	0.55	0.533929	0.498214	0.528571	0.535714	0.482143	0.492857	0.539286	0.546429	0.501786	0.553571	0.521429	0.5875	0.553571	0.571429
	240	-0.00178571	-0.00178571	0.00178571	0.00714286	0	-0.00178571	0.0107143	0.00892857	0.00357143	0.00892857	-0.00357143	0.0107143	0.00892857	0.00535714	0.00714286	0.0107143	0.00892857	0.00892857	0.00714286	0.0160714	0.00178571	0.00535714	0.0107143	0.00714286	0.0107143	0.0107143	0.00892857	0.00535714	0.00535714	0.0125	0.594643	0.6125	0.583929	0.576786	0.560714	0.557143	0.564286	0.576786	0.523214	0.544643	0.566071	0.5625	0.558929	0.557143	0.5625	0.610714	0.539286	0.583929
	245	-0.00178571	-0.00178571	0.00178571	0.00535714	0	-0.00178571	0.0107143	0.00892857	0.00357143	0.00892857	-0.00357143	0.0107143	0.00892857	0.00535714	0.00892857	0.0107143	0.00714286	0.00892857	0.00714286	0.0160714	0.00178571	0.00535714	0.0107143	0.00714286	0.0107143	0.0107143	0.00892857	0.00535714	0.00535714	0.0125	0.625	0.580357	0.598214	0.591071	0.601786	0.6	0.544643	0.558929	0.541071	0.535714	0.555357	0.560714	0.541071	0.573214	0.551786	0.592857	0.576786	0.619643
	250	-0.00178571	-0.00178571	0.00178571	0.00535714	0	-0.00178571	0.0107143	0.00892857	0.00357143	0.00892857	-0.00357143	0.0107143	0.00892857	0.00535714	0.00714286	0.0107143	0.00714286	0.00892857	0.00714286	0.0160714	0.00178571	0.00535714	0.0125	0.00714286	0.0107143	0.0107143	0.00892857	0.00535714	0.00535714	0.0125	0.614286	0.633929	0.655357	0.633929	0.603571	0.625	0.598214	0.630357	0.592857	0.576786	0.601786	0.628571	0.585714	0.635714	0.621429	0.6875	0.630357	0.619643
	255	-0.00178571	-0.00178571	0.00178571	0.00535714	0	-0.00178571	0.0107143	0.00892857	0.00357143	0.00892857	-0.00357143	0.0107143	0.00892857	0.00535714	0.00892857	0.0107143	0.00714286	0.00892857	0.00714286	0.0160714	0.00178571	0.00535714	0.0125	0.00714286	0.0107143	0.0107143	0.00714286	0.00535714	0.00535714	0.0142857	0.683929	0.639286	0.6375	0.644643	0.614286	0.6375	0.594643	0.644643	0.596429	0.601786	0.603571	0.617857	0.605357	0.644643	0.616071	0.675	0.594643	0.633929
	260	-0.00178571	-0.00178571	0.00178571	0.00714286	0	-0.00178571	0.0107143	0.00892857	0.00357143	0.00892857	-0.00357143	0.0107143	0.00892857	0.00535714	0.00892857	0.0107143	0.00892857	0.00892857	0.00714286	0.0160714	0.00178571	0.00535714	0.0107143	0.00714286	0.0107143	0.0107143	0.00892857	0.00535714	0.00535714	0.0125	0.669643	0.694643	0.630357	0.644643	0.592857	0.605357	0.619643	0.623214	0.566071	0.5875	0.642857	0.664286	0.603571	0.655357	0.648214	0.705357	0.657143	0.642857
	265	-0.00178571	-0.00178571	0.00178571	0.00714286	0	-0.00178571	0.0107143	0.00892857	0.00357143	0.00892857	-0.00357143	0.0107143	0.00892857	0.00535714	0.00892857	0.0107143	0.00714286	0.00892857	0.00714286	0.0160714	0.00178571	0.00535714	0.0107143	0.00714286	0.0107143	0.0107143	0.00892857	0.00535714	0.00535714	0.0142857	0.664286	0.642857	0.676786	0.683929	0.616071	0.630357	0.5875	0.616071	0.576786	0.6	0.6	0.621429	0.598214	0.623214	0.621429	0.666071	0.6375	0.705357
	270	-0.00178571	-0.00178571	0.00178571	0.00714286	0	-0.00178571	0.0107143	0.00892857	0.00357143	0.00892857	-0.00357143	0.0107143	0.00892857	0.00535714	0.00892857	0.0107143	0.00714286	0.00892857	0.00714286	0.0178571	0.00178571	0.00535714	0.0125	0.00714286	0.0107143	0.0107143	0.00892857	0.00535714	0.00535714	0.0142857	0.658929	0.6375	0.6875	0.692857	0.675	0.666071	0.596429	0.628571	0.6125	0.614286	0.605357	0.619643	0.603571	0.626786	0.603571	0.639286	0.639286	0.703571
	275	-0.00178571	-0.00178571	0.00178571	0.00714286	0	-0.00178571	0.0125	0.00892857	0.00357143	0.00892857	-0.00357143	0.0107143	0.00892857	0.00535714	0.00892857	0.0107143	0.00892857	0.0107143	0.00714286	0.0178571	0.00178571	0.00535714	0.0107143	0.00714286	0.0107143	0.0107143	0.00892857	0.00535714	0.00535714	0.0125	0.725	0.673214	0.691071	0.703571	0.6875	0.685714	0.621429	0.667857	0.639286	0.648214	0.655357	0.630357	0.6625	0.6875	0.639286	0.635714	0.660714	0.701786
	280	-0.00178571	-0.00178571	0.00178571	0.00714286	0	-0.00178571	0.0125	0.00892857	0.00357143	0.00892857	-0.00357143	0.0107143	0.0107143	0.00535714	0.00892857	0.0107143	0.00892857	0.0107143	0.00714286	0.0160714	0.00178571	0.00535714	0.0125	0.00714286	0.0107143	0.0107143	0.00714286	0.00535714	0.00535714	0.0142857	0.7125	0.751786	0.698214	0.716071	0.6625	0.678571	0.626786	0.667857	0.646429	0.641071	0.641071	0.6625	0.625	0.680357	0.644643	0.705357	0.676786	0.710714
	285	-0.00178571	-0.00178571	0.00178571	0.00714286	0	-0.00178571	0.0125	0.0107143	0.00357143	0.00892857	-0.00357143	0.0125	0.00892857	0.00535714	0.00892857	0.0107143	0.00892857	0.0107143	0.00714286	0.0160714	0.00178571	0.00535714	0.0107143	0.00892857	0.0107143	0.0107143	0.00892857	0.00535714	0.00535714	0.0125	0.6875	0.694643	0.741071	0.755357	0.683929	0.692857	0.621429	0.655357	0.623214	0.642857	0.641071	0.657143	0.632143	0.653571	0.6375	0.6875	0.689286	0.742857
	290	-0.00178571	-0.00178571	0.00178571	0.00714286	0	-0.00178571	0.0125	0.0107143	0.00357143	0.00892857	-0.00178571	0.0125	0.0107143	0.00535714	0.00892857	0.0107143	0.00892857	0.0107143	0.00714286	0.0160714	0.00178571	0.00535714	0.0107143	0.00714286	0.0125	0.0107143	0.00892857	0.00535714	0.00535714	0.0142857	0.692857	0.707143	0.733929	0.742857	0.694643	0.691071	0.6375	0.673214	0.646429	0.655357	0.642857	0.666071	0.623214	0.673214	0.642857	0.685714	0.698214	0.746429
	295	-0.00178571	-0.00178571	0.00178571	0.00714286	0	-0.00178571	0.0107143	0.00892857	0.00357143	0.00892857	-0.00178571	0.0125	0.00892857	0.00535714	0.00892857	0.0107143	0.00892857	0.0107143	0.00714286	0.0160714	0.00178571	0.00535714	0.0107143	0.00714286	0.0107143	0.0107143	0.00714286	0.00535714	0.00535714	0.0142857	0.708929	0.723214	0.760714	0.760714	0.701786	0.714286	0.658929	0.691071	0.666071	0.676786	0.667857	0.683929	0.658929	0.685714	0.653571	0.707143	0.714286	0.766071
	300	0	-0.00178571	0.00178571	0.00714286	0	-0.00178571	0.0125	0.0107143	0.00535714	0.00892857	-0.00178571	0.0125	0.00892857	0.00535714	0.00892857	0.0107143	0.00892857	0.0107143	0.00714286	0.0160714	0.00178571	0.00535714	0.0107143	0.00714286	0.0107143	0.0107143	0.00892857	0.00535714	0.00535714	0.0142857	0.721429	0.746429	0.753571	0.783929	0.703571	0.707143	0.678571	0.725	0.6625	0.6625	0.701786	0.714286	0.660714	0.710714	0.673214	0.721429	0.751786	0.798214
	305	0	-0.00178571	0.00178571	0.00714286	0	-0.00178571	0.0125	0.0107143	0.00535714	0.00892857	-0.00178571	0.0125	0.00892857	0.00535714	0.00892857	0.0107143	0.00892857	0.0107143	0.00714286	0.0160714	0.00178571	0.00535714	0.0125	0.00714286	0.0107143	0.0107143	0.00714286	0.00535714	0.00535714	0.0142857	0.7125	0.75	0.780357	0.794643	0.783929	0.778571	0.694643	0.751786	0.721429	0.733929	0.701786	0.719643	0.746429	0.767857	0.733929	0.721429	0.760714	0.778571
	310	0	-0.00178571	0.00178571	0.00714286	0	-0.00178571	0.0125	0.0107143	0.00535714	0.00892857	-0.00178571	0.0125	0.00892857	0.00535714	0.00892857	0.0107143	0.00892857	0.0107143	0.00714286	0.0160714	0.00178571	0.00535714	0.0125	0.00714286	0.0107143	0.0107143	0.00714286	0.00535714	0.00535714	0.0142857	0.710714	0.75	0.771429	0.785714	0.7875	0.771429	0.730357	0.775	0.741071	0.739286	0.741071	0.7375	0.7375	0.764286	0.735714	0.746429	0.766071	0.791071
	315	0	-0.00178571	0.00178571	0.00714286	0	0	0.0125	0.0107143	0.00535714	0.00892857	-0.00178571	0.0125	0.00892857	0.00535714	0.00892857	0.0107143	0.00892857	0.0107143	0.00714286	0.0160714	0.00178571	0.00535714	0.0107143	0.00714286	0.0107143	0.00892857	0.00714286	0.00535714	0.00535714	0.0142857	0.753571	0.775	0.783929	0.803571	0.75	0.8125	0.739286	0.769643	0.721429	0.733929	0.739286	0.751786	0.725	0.780357	0.728571	0.803571	0.798214	0.814286
	320	0	-0.00178571	0.00357143	0.00714286	0	-0.00178571	0.0125	0.0107143	0.00535714	0.0107143	-0.00178571	0.0125	0.00892857	0.00535714	0.00892857	0.0107143	0.00892857	0.0107143	0.00714286	0.0160714	0.00178571	0.00535714	0.0107143	0.00714286	0.0107143	0.0107143	0.00714286	0.00535714	0.00535714	0.0125	0.746429	0.783929	0.810714	0.817857	0.835714	0.826786	0.742857	0.807143	0.796429	0.789286	0.785714	0.780357	0.791071	0.816071	0.75	0.782143	0.810714	0.841071
	325	0	-0.00178571	0.00357143	0.00714286	0	-0.00178571	0.0125	0.0107143	0.00535714	0.0107143	-0.00178571	0.0125	0.00892857	0.00714286	0.00892857	0.0107143	0.00892857	0.0107143	0.00714286	0.0160714	0.00178571	0.00535714	0.0107143	0.00714286	0.0107143	0.00892857	0.00892857	0.00535714	0.00535714	0.0142857	0.7875	0.814286	0.833929	0.851786	0.830357	0.803571	0.782143	0.817857	0.755357	0.780357	0.794643	0.810714	0.766071	0.8	0.766071	0.821429	0.8375	0.880357
	330	0	-0.00178571	0.00357143	0.00714286	0	0	0.0125	0.0107143	0.00535714	0.0107143	-0.00178571	0.0125	0.00892857	0.00714286	0.00892857	0.0107143	0.00892857	0.0107143	0.00714286	0.0160714	0.00178571	0.00535714	0.0107143	0.00714286	0.0125	0.0107143	0.00714286	0.00357143	0.00535714	0.0125	0.776786	0.821429	0.858929	0.864286	0.826786	0.832143	0.798214	0.846429	0.794643	0.807143	0.828571	0.858929	0.796429	0.846429	0.810714	0.860714	0.867857	0.883929
	335	0	-0.00178571	0.00357143	0.00714286	0	0	0.0125	0.0107143	0.00535714	0.0107143	-0.00178571	0.0125	0.00892857	0.00535714	0.00892857	0.0125	0.00892857	0.0107143	0.00714286	0.0160714	0.00178571	0.00535714	0.0107143	0.00714286	0.0125	0.00892857	0.00714286	0.00535714	0.00535714	0.0142857	0.789286	0.8125	0.883929	0.885714	0.882143	0.908929	0.832143	0.8625	0.864286	0.869643	0.8625	0.866071	0.848214	0.883929	0.835714	0.903571	0.876786	0.917857
	340	0	-0.00178571	0.00357143	0.00714286	0	0	0.0125	0.0107143	0.00535714	0.0107143	-0.00178571	0.0125	0.00892857	0.00714286	0.00892857	0.0107143	0.00892857	0.0107143	0.00535714	0.0160714	0.00178571	0.00535714	0.0107143	0.00714286	0.0125	0.00892857	0.00714286	0.00357143	0.00535714	0.0125	0.8	0.841071	0.869643	0.907143	0.907143	0.908929	0.839286	0.873214	0.898214	0.876786	0.857143	0.876786	0.85	0.864286	0.835714	0.882143	0.8875	0.907143
	345	0	-0.00178571	0.00357143	0.00714286	0	0	0.0125	0.0107143	0.00535714	0.0107143	-0.00178571	0.0125	0.00892857	0.00714286	0.00892857	0.0125	0.00892857	0.0107143	0.00535714	0.0160714	0.00178571	0.00535714	0.0107143	0.00892857	0.0125	0.00892857	0.00714286	0.00357143	0.00535714	0.0125	0.833929	0.875	0.919643	0.9375	0.882143	0.892857	0.878571	0.914286	0.85	0.869643	0.885714	0.898214	0.857143	0.896429	0.860714	0.908929	0.907143	0.967857
	350	0	0	0.00357143	0.00714286	0	0	0.0125	0.0107143	0.00535714	0.0107143	-0.00178571	0.0125	0.00892857	0.00714286	0.00892857	0.0107143	0.00892857	0.0107143	0.00535714	0.0160714	0.00178571	0.00535714	0.0107143	0.00714286	0.0125	0.00892857	0.00714286	0.00357143	0.00535714	0.0125	0.803571	0.846429	0.907143	0.932143	0.957143	0.928571	0.875	0.916071	0.958929	0.939286	0.925	0.916071	0.948214	0.957143	0.933929	0.95	0.916071	0.948214
	355	0	0	0.00357143	0.00714286	0	0	0.0125	0.0107143	0.00535714	0.0107143	-0.00178571	0.0125	0.00892857	0.00714286	0.00892857	0.0107143	0.00892857	0.0107143	0.00535714	0.0160714	0.00178571	0.00535714	0.0107143	0.00714286	0.0125	0.00892857	0.00714286	0.00357143	0.00535714	0.0125	0.846429	0.883929	0.930357	0.944643	0.926786	0.923214	0.933929	0.960714	0.916071	0.916071	0.939286	0.951786	0.9125	0.971429	0.914286	0.985714	0.935714	0.969643
	360	0	0	0.00357143	0.00714286	0	0	0.0125	0.0107143	0.00535714	0.0107143	-0.00178571	0.0125	0.00892857	0.00714286	0.00892857	0.0107143	0.00892857	0.0107143	0.00535714	0.0160714	0.00178571	0.00535714	0.0107143	0.00714286	0.0125	0.00892857	0.00714286	0.00357143	0.00535714	0.0125	0.869643	0.905357	0.978571	0.992857	0.9375	0.971429	0.948214	0.983929	0.95	0.953571	0.953571	0.989286	0.944643	0.971429	0.933929	0.9875	0.973214	1.01786
	365	0	0	0.00357143	0.00714286	0	0	0.0125	0.0107143	0.00535714	0.0107143	-0.00178571	0.0125	0.00892857	0.00714286	0.00892857	0.0107143	0.00892857	0.0107143	0.00714286	0.0160714	0.00178571	0.00535714	0.0107143	0.00714286	0.0125	0.0107143	0.00714286	0.00357143	0.00535714	0.0125	0.846429	0.914286	0.969643	0.989286	0.9875	0.9875	0.964286	0.9875	0.982143	0.9875	0.983929	0.973214	0.9875	1.00714	0.980357	1	0.969643	1.00714
	370	0	0	0.00357143	0.00714286	0.00178571	0	0.0125	0.0125	0.00535714	0.0125	0	0.0142857	0.00892857	0.00535714	0.00892857	0.0107143	0.00892857	0.0107143	0.00714286	0.0160714	0.00178571	0.00535714	0.0125	0.00714286	0.0125	0.00892857	0.00714286	0.00357143	0.00535714	0.0125	0.85	0.925	0.989286	1.00714	1	1.01964	0.991071	1.02857	0.971429	0.982143	1.01607	1.0125	1.00536	1.0375	1.00714	1.01964	0.985714	1.00714
	375	0	0	0.00357143	0.00714286	0.00178571	0	0.0125	0.0107143	0.00535714	0.0107143	-0.00178571	0.0142857	0.00892857	0.00535714	0.00892857	0.0125	0.00892857	0.0107143	0.00535714	0.0160714	0.00178571	0.00535714	0.0107143	0.00714286	0.0125	0.00892857	0.00714286	0.00357143	0.00535714	0.0125	0.880357	0.941071	0.989286	1.01429	0.989286	1.02143	1.04107	1.02321	0.994643	1.03036	1.03393	1.03929	1.02857	1.02321	1.02679	1.09286	1	1.0125
	380	0	0	0.00357143	0.00892857	0.00178571	0	0.0125	0.0107143	0.00535714	0.0107143	0	0.0142857	0.00892857	0.00714286	0.00892857	0.0107143	0.00892857	0.0107143	0.00535714	0.0160714	0.00178571	0.00535714	0.0107143	0.00714286	0.0125	0.00892857	0.00714286	0.00357143	0.00535714	0.0125	0.889286	0.966071	1.0125	1.04107	1.00536	1.03929	1.00357	1.01607	1.00536	1.03929	1.00893	1.01964	1.02679	1.04286	1.00357	1.08214	1.03036	1.06786
	385	0	0	0.00357143	0.00714286	0	0	0.0125	0.0107143	0.00535714	0.0107143	0	0.0142857	0.00892857	0.00535714	0.00892857	0.0125	0.00892857	0.0107143	0.00714286	0.0160714	0.00178571	0.00535714	0.0107143	0.00714286	0.0125	0.00892857	0.00714286	0.00357143	0.00535714	0.0125	0.930357	0.998214	1.0375	1.05893	1.025	1.03036	1.01964	1.05893	1.02679	1.03571	1.04107	1.06429	1.03214	1.06071	1.02679	1.09464	1.05	1.07679
	390	0	0	0.00357143	0.00714286	0.00178571	0	0.0125	0.0107143	0.00535714	0.0107143	0	0.0142857	0.00892857	0.00714286	0.00892857	0.0125	0.00892857	0.0107143	0.00714286	0.0160714	0.00178571	0.00535714	0.0125	0.00714286	0.0125	0.00892857	0.00714286	0.00357143	0.00535714	0.0125	0.932143	1.01071	1.05357	1.08571	1.07857	1.05893	1.05536	1.06964	1.07321	1.0625	1.05357	1.08036	1.0625	1.09643	1.0625	1.10893	1.05714	1.07857
	395	0	0	0.00357143	0.00892857	0.00178571	0	0.0142857	0.0107143	0.00714286	0.0107143	0	0.0142857	0.00892857	0.00714286	0.00892857	0.0125	0.00892857	0.0107143	0.00714286	0.0160714	0.00178571	0.00535714	0.0107143	0.00714286	0.0125	0.00892857	0.00714286	0.00357143	0.00535714	0.0125	0.944643	1.01071	1.07321	1.09643	1.04464	1.08929	1.08214	1.06964	1.06607	1.09107	1.08393	1.08393	1.08036	1.08393	1.08036	1.12857	1.05	1.10357
	400	0	0	0.00357143	0.00892857	0.00178571	0	0.0142857	0.0107143	0.00714286	0.0107143	0	0.0142857	0.0107143	0.00714286	0.00892857	0.0125	0.00892857	0.0107143	0.00714286	0.0160714	0.00178571	0.00535714	0.0125	0.00714286	0.0142857	0.00892857	0.00714286	0.00357143	0.00535714	0.0125	0.9625	1.04464	1.07679	1.10893	1.06429	1.08036	1.06071	1.09107	1.07321	1.08929	1.06786	1.09821	1.0875	1.10357	1.06964	1.1375	1.10536	1.13036
	405	0	0	0.00357143	0.00892857	0.00178571	0	0.0142857	0.0107143	0.00714286	0.0107143	0	0.0142857	0.00892857	0.00714286	0.0107143	0.0125	0.00892857	0.0107143	0.00714286	0.0160714	0.00178571	0.00535714	0.0125	0.00714286	0.0142857	0.00892857	0.00714286	0.00357143	0.00535714	0.0125	0.9625	1.05893	1.09643	1.13214	1.10714	1.13036	1.08214	1.10893	1.11786	1.1125	1.1	1.10714	1.10714	1.12321	1.10179	1.16429	1.11786	1.14464
	410	0	0	0.00357143	0.00892857	0.00178571	0	0.0125	0.0107143	0.00714286	0.0107143	0	0.0125	0.0107143	0.00714286	0.0107143	0.0125	0.00892857	0.0107143	0.00714286	0.0178571	0.00178571	0.00535714	0.0125	0.00714286	0.0142857	0.00892857	0.00714286	0.00357143	0.00535714	0.0125	0.978571	1.06786	1.125	1.15	1.11429	1.12857	1.10714	1.13036	1.11964	1.13214	1.12321	1.13036	1.14107	1.15714	1.13214	1.19643	1.10536	1.15
	415	0	0	0.00357143	0.00892857	0.00178571	0	0.0142857	0.0107143	0.00714286	0.0107143	0	0.0142857	0.00892857	0.00714286	0.0107143	0.0125	0.00892857	0.0107143	0.00714286	0.0178571	0.00178571	0.00535714	0.0125	0.00714286	0.0142857	0.00892857	0.00714286	0.00357143	0.00535714	0.0125	1	1.08393	1.13393	1.17321	1.12679	1.15536	1.12143	1.12679	1.15	1.16071	1.13036	1.13393	1.15179	1.16607	1.12143	1.19107	1.12321	1.17143
	420	0	0	0.00357143	0.00892857	0.00178571	0	0.0142857	0.0125	0.00714286	0.0107143	0	0.0142857	0.00892857	0.00714286	0.0107143	0.0125	0.00892857	0.0107143	0.00714286	0.0178571	0.00178571	0.00535714	0.0125	0.00892857	0.0142857	0.0107143	0.00714286	0.00357143	0.00535714	0.0125	1.02143	1.10536	1.14107	1.15893	1.14821	1.17321	1.12321	1.1375	1.15714	1.175	1.13214	1.15	1.15536	1.1875	1.13929	1.18214	1.14464	1.18571
	425	0	0	0.00357143	0.00892857	0.00178571	0	0.0142857	0.0125	0.00714286	0.0107143	0	0.0142857	0.0107143	0.00714286	0.0107143	0.0125	0.0107143	0.0107143	0.00714286	0.0178571	0.00178571	0.00535714	0.0125	0.00714286	0.0142857	0.00892857	0.00714286	0.00357143	0.00714286	0.0125	1.03393	1.11429	1.15714	1.16429	1.17321	1.16964	1.13393	1.15893	1.17679	1.18036	1.15	1.15357	1.19286	1.17857	1.16071	1.19464	1.16964	1.19643
	430	0	0	0.00535714	0.00892857	0.00178571	0	0.0142857	0.0125	0.00714286	0.0107143	0	0.0142857	0.00892857	0.00714286	0.0107143	0.0125	0.0107143	0.0125	0.00714286	0.0178571	0.00178571	0.00535714	0.0125	0.00892857	0.0142857	0.0107143	0.00714286	0.00357143	0.00714286	0.0125	1.03214	1.1375	1.18214	1.20357	1.175	1.18036	1.16964	1.18036	1.18571	1.1875	1.175	1.15714	1.2	1.21429	1.17857	1.2375	1.16964	1.20893
	435	0.00178571	0	0.00357143	0.00892857	0.00178571	0.00178571	0.0142857	0.0125	0.00714286	0.0125	0	0.0142857	0.0107143	0.00714286	0.0107143	0.0125	0.0107143	0.0107143	0.00714286	0.0178571	0.00178571	0.00714286	0.0125	0.00892857	0.0142857	0.0107143	0.00714286	0.00357143	0.00714286	0.0142857	1.05536	1.15179	1.17321	1.19821	1.1875	1.18571	1.16786	1.18929	1.19286	1.20179	1.17679	1.17679	1.21071	1.21964	1.18393	1.2375	1.19286	1.22143
	440	0.00178571	0	0.00357143	0.00892857	0.00178571	0.00178571	0.0142857	0.0125	0.00714286	0.0125	0	0.0142857	0.0107143	0.00714286	0.0107143	0.0125	0.0107143	0.0125	0.00714286	0.0178571	0.00178571	0.00535714	0.0125	0.00892857	0.0142857	0.0107143	0.00714286	0.00535714	0.00714286	0.0142857	1.06786	1.14643	1.19464	1.2125	1.19286	1.20179	1.19286	1.21429	1.19643	1.22143	1.1875	1.2125	1.22321	1.2375	1.2	1.25	1.2125	1.22679
	445	0.00178571	0	0.00535714	0.00892857	0.00178571	0.00178571	0.0142857	0.0125	0.00714286	0.0125	0	0.0142857	0.0107143	0.00714286	0.0107143	0.0142857	0.0107143	0.0125	0.00714286	0.0178571	0.00178571	0.00535714	0.0125	0.00892857	0.0142857	0.0107143	0.00892857	0.00535714	0.00714286	0.0125	1.075	1.1625	1.2	1.23929	1.19464	1.21607	1.23214	1.22143	1.21607	1.225	1.24286	1.24107	1.23214	1.2625	1.225	1.275	1.21429	1.23929
	450	0.00178571	0.00178571	0.00535714	0.00892857	0.00178571	0.00178571	0.0142857	0.0125	0.00714286	0.0125	0.00178571	0.0160714	0.0107143	0.00714286	0.0107143	0.0125	0.0107143	0.0125	0.00714286	0.0178571	0.00178571	0.00714286	0.0142857	0.00892857	0.0142857	0.0107143	0.00892857	0.00535714	0.00714286	0.0142857	1.12143	1.18036	1.19464	1.22679	1.2125	1.225	1.2125	1.26786	1.22857	1.23393	1.21607	1.23214	1.25536	1.26786	1.22321	1.27679	1.24643	1.26607
	455	0.00178571	0.00178571	0.00535714	0.00892857	0.00178571	0.00178571	0.0142857	0.0125	0.00892857	0.0125	0	0.0160714	0.0107143	0.00714286	0.0107143	0.0142857	0.0107143	0.0125	0.00714286	0.0178571	0.00357143	0.00714286	0.0142857	0.00892857	0.0142857	0.0107143	0.00892857	0.00535714	0.00714286	0.0142857	1.09643	1.19107	1.21964	1.23571	1.23036	1.24107	1.225	1.24821	1.25536	1.26607	1.2375	1.23214	1.25	1.275	1.23393	1.30179	1.24107	1.28036
	460	0.00178571	0.00178571	0.00535714	0.00892857	0.00178571	0.00178571	0.0142857	0.0125	0.00892857	0.0125	0.00178571	0.0160714	0.0107143	0.00892857	0.0107143	0.0125	0.0107143	0.0125	0.00714286	0.0196429	0.00357143	0.00714286	0.0142857	0.00892857	0.0160714	0.0107143	0.00892857	0.00535714	0.00714286	0.0142857	1.12857	1.23036	1.20714	1.25893	1.24464	1.26071	1.24643	1.26607	1.26786	1.26964	1.25536	1.25536	1.27321	1.28393	1.25179	1.29286	1.25357	1.29643
	465	0.00178571	0.00178571	0.00535714	0.00892857	0.00178571	0.00178571	0.0142857	0.0125	0.00892857	0.0125	0.00178571	0.0160714	0.0125	0.00892857	0.0107143	0.0142857	0.0125	0.0125	0.00714286	0.0196429	0.00357143	0.00714286	0.0142857	0.00892857	0.0160714	0.0107143	0.00892857	0.00535714	0.00714286	0.0142857	1.12143	1.23214	1.2375	1.26071	1.24643	1.26429	1.25179	1.30536	1.28036	1.29286	1.275	1.28214	1.28393	1.30893	1.2625	1.32857	1.25893	1.29643
	470	0.00178571	0.00178571	0.00535714	0.00892857	0.00178571	0.00178571	0.0142857	0.0125	0.00892857	0.0125	0.00178571	0.0160714	0.0107143	0.00892857	0.0125	0.0142857	0.0125	0.0125	0.00892857	0.0196429	0.00357143	0.00714286	0.0142857	0.0107143	0.0160714	0.0107143	0.0107143	0.00535714	0.00892857	0.0142857	1.15714	1.25179	1.275	1.26429	1.25357	1.275	1.27321	1.30357	1.28393	1.29643	1.28929	1.29821	1.29107	1.30893	1.2625	1.31607	1.28036	1.31607
	475	0.00178571	0.00178571	0.00535714	0.00892857	0.00357143	0.00178571	0.0160714	0.0125	0.00892857	0.0125	0.00178571	0.0160714	0.0125	0.00892857	0.0125	0.0142857	0.0125	0.0142857	0.00892857	0.0196429	0.00357143	0.00714286	0.0142857	0.0107143	0.0160714	0.0125	0.0107143	0.00535714	0.00892857	0.0142857	1.15536	1.26607	1.25179	1.275	1.275	1.30357	1.28214	1.29821	1.30714	1.32321	1.28929	1.29464	1.32321	1.32857	1.30179	1.35	1.29464	1.31786
	480	0.00178571	0.00178571	0.00535714	0.00892857	0.00357143	0.00357143	0.0160714	0.0142857	0.0107143	0.0142857	0.00178571	0.0178571	0.0125	0.00892857	0.0125	0.0142857	0.0125	0.0142857	0.00892857	0.0196429	0.00357143	0.00892857	0.0160714	0.0107143	0.0178571	0.0125	0.0107143	0.00535714	0.00892857	0.0142857	1.16786	1.27143	1.2625	1.275	1.29286	1.30893	1.30893	1.32857	1.31964	1.32321	1.30179	1.32321	1.325	1.34821	1.30893	1.36071	1.30357	1.32321
	485	0.00178571	0.00178571	0.00535714	0.0107143	0.00357143	0.00357143	0.0160714	0.0142857	0.0107143	0.0142857	0.00178571	0.0178571	0.0142857	0.00892857	0.0142857	0.0142857	0.0142857	0.0142857	0.00892857	0.0196429	0.00357143	0.00892857	0.0160714	0.0107143	0.0178571	0.0125	0.0107143	0.00714286	0.00892857	0.0142857	1.18214	1.28393	1.31964	1.3125	1.30536	1.32143	1.3375	1.37679	1.32143	1.33036	1.3625	1.36964	1.32143	1.38929	1.33214	1.40893	1.32321	1.33214
	490	0.00178571	0.00178571	0.00535714	0.0107143	0.00357143	0.00357143	0.0160714	0.0142857	0.0107143	0.0142857	0.00357143	0.0178571	0.0125	0.00892857	0.0142857	0.0142857	0.0142857	0.0142857	0.00892857	0.0214286	0.00535714	0.00892857	0.0160714	0.0107143	0.0178571	0.0125	0.0125	0.00714286	0.00892857	0.0160714	1.23571	1.31964	1.27321	1.29286	1.30893	1.33214	1.31429	1.33929	1.3375	1.3375	1.33036	1.33214	1.34107	1.36071	1.325	1.3875	1.3875	1.36964
	495	0.00178571	0.00178571	0.00714286	0.0107143	0.00357143	0.00535714	0.0160714	0.0142857	0.0125	0.0142857	0.00357143	0.0178571	0.0125	0.0107143	0.0160714	0.0142857	0.0142857	0.0142857	0.0107143	0.0214286	0.00535714	0.00892857	0.0178571	0.0107143	0.0196429	0.0142857	0.0125	0.00714286	0.0107143	0.0160714	1.24107	1.34107	1.27143	1.30179	1.32321	1.35714	1.33393	1.36429	1.35893	1.36786	1.34107	1.35179	1.36607	1.375	1.32857	1.40357	1.35536	1.38214
	500	0.00357143	0.00357143	0.00714286	0.0107143	0.00357143	0.00535714	0.0178571	0.0160714	0.0125	0.0142857	0.00357143	0.0196429	0.0142857	0.0107143	0.0160714	0.0160714	0.0142857	0.0196429	0.0107143	0.0214286	0.00535714	0.00892857	0.0178571	0.0125	0.0196429	0.0142857	0.0125	0.00714286	0.0107143	0.0160714	1.26071	1.35357	1.26786	1.28571	1.34821	1.35893	1.33214	1.37679	1.36607	1.37321	1.34643	1.35357	1.37143	1.39643	1.36071	1.40179	1.3875	1.3875
	505	0.00357143	0.00357143	0.00714286	0.0107143	0.00535714	0.00535714	0.0160714	0.0160714	0.0125	0.0160714	0.00535714	0.0196429	0.0142857	0.0107143	0.0160714	0.0160714	0.0160714	0.0160714	0.0125	0.0232143	0.00535714	0.0107143	0.0178571	0.0125	0.0196429	0.0142857	0.0142857	0.00714286	0.0107143	0.0178571	1.25179	1.35536	1.3125	1.325	1.34107	1.36964	1.34464	1.37143	1.37679	1.37321	1.34821	1.37143	1.37857	1.39464	1.33571	1.40179	1.35179	1.37857
	510	0.00357143	0.00357143	0.00714286	0.0125	0.00535714	0.00535714	0.0178571	0.0160714	0.0142857	0.0160714	0.00535714	0.0214286	0.0142857	0.0107143	0.0178571	0.0160714	0.0160714	0.0160714	0.0125	0.0232143	0.00714286	0.0107143	0.0196429	0.0142857	0.0214286	0.0160714	0.0142857	0.00892857	0.0125	0.0178571	1.29643	1.38036	1.27857	1.30893	1.36607	1.38393	1.35	1.38214	1.3875	1.38929	1.36429	1.37679	1.40179	1.41071	1.36607	1.42679	1.39643	1.41071
	515	0.00357143	0.00357143	0.00892857	0.0125	0.00535714	0.00714286	0.0178571	0.0160714	0.0160714	0.0160714	0.00535714	0.0214286	0.0142857	0.0107143	0.0196429	0.0160714	0.0178571	0.0178571	0.0125	0.025	0.00714286	0.0107143	0.0196429	0.0142857	0.0232143	0.0160714	0.0142857	0.00892857	0.0125	0.0178571	1.29107	1.38214	1.29643	1.31607	1.36607	1.3875	1.38036	1.40357	1.38929	1.40357	1.3875	1.39464	1.4	1.425	1.37679	1.43214	1.37143	1.41071
	520	0.00357143	0.00357143	0.00892857	0.0125	0.00535714	0.00714286	0.0196429	0.0178571	0.0160714	0.0160714	0.00535714	0.0214286	0.0160714	0.0125	0.0196429	0.0178571	0.0178571	0.0178571	0.0142857	0.025	0.00714286	0.0125	0.0214286	0.0160714	0.0232143	0.0160714	0.0160714	0.00892857	0.0125	0.0178571	1.31071	1.4	1.30357	1.31964	1.39464	1.40536	1.38929	1.41964	1.42321	1.40179	1.40179	1.40893	1.41071	1.43393	1.4	1.45179	1.39821	1.41964
	525	0.00535714	0.00535714	0.00892857	0.0125	0.00535714	0.00892857	0.0196429	0.0178571	0.0178571	0.0178571	0.00714286	0.0232143	0.0160714	0.0125	0.0214286	0.0178571	0.0196429	0.0196429	0.0142857	0.0267857	0.00892857	0.0125	0.0232143	0.0178571	0.025	0.0178571	0.0160714	0.00892857	0.0142857	0.0196429	1.33393	1.41786	1.30357	1.31786	1.40536	1.41964	1.4	1.43036	1.42679	1.43571	1.41071	1.41607	1.4375	1.45	1.41429	1.46429	1.42143	1.44107
	530	0.00535714	0.00535714	0.00892857	0.0142857	0.00535714	0.00892857	0.0196429	0.0178571	0.0178571	0.0178571	0.00714286	0.0232143	0.0178571	0.0142857	0.0214286	0.0178571	0.0196429	0.0196429	0.0142857	0.0267857	0.00892857	0.0142857	0.0232143	0.0160714	0.025	0.0178571	0.0178571	0.00892857	0.0142857	0.0196429	1.3375	1.40357	1.37143	1.37143	1.40357	1.42143	1.40179	1.425	1.44107	1.44464	1.4125	1.41429	1.45	1.45179	1.41607	1.46607	1.42143	1.45
	535	0.00535714	0.00535714	0.0107143	0.0142857	0.00714286	0.0107143	0.0214286	0.0196429	0.0196429	0.0196429	0.00892857	0.025	0.0178571	0.0142857	0.0232143	0.0178571	0.0214286	0.0196429	0.0160714	0.0285714	0.0107143	0.0142857	0.025	0.0178571	0.0267857	0.0196429	0.0178571	0.0107143	0.0160714	0.0214286	1.34286	1.40536	1.31607	1.33929	1.41607	1.43036	1.41964	1.44464	1.44643	1.44107	1.45	1.45	1.45179	1.475	1.425	1.49464	1.41964	1.4375
	540	0.00535714	0.00714286	0.0107143	0.0160714	0.00714286	0.0125	0.0214286	0.0214286	0.0214286	0.0196429	0.00892857	0.0267857	0.0196429	0.0142857	0.025	0.0196429	0.0232143	0.0214286	0.0178571	0.0303571	0.0107143	0.0160714	0.0267857	0.0196429	0.0285714	0.0214286	0.0196429	0.0107143	0.0160714	0.0214286	1.37679	1.44286	1.31429	1.31786	1.44464	1.45536	1.43036	1.46429	1.4625	1.46786	1.44821	1.43036	1.46786	1.5	1.45	1.5	1.45	1.47679
	545	0.00714286	0.00714286	0.0125	0.0160714	0.00892857	0.0125	0.0214286	0.0214286	0.025	0.0214286	0.0107143	0.0285714	0.0196429	0.0160714	0.0267857	0.0196429	0.025	0.0232143	0.0178571	0.0321429	0.0125	0.0178571	0.0285714	0.0214286	0.0285714	0.0214286	0.0214286	0.0125	0.0178571	0.0232143	1.38393	1.44286	1.33929	1.36429	1.45	1.46964	1.43036	1.45714	1.47679	1.46786	1.44821	1.45179	1.475	1.49643	1.45714	1.50536	1.45536	1.48571
	550	0.00714286	0.00714286	0.0125	0.0178571	0.00892857	0.0142857	0.0232143	0.0232143	0.0267857	0.0214286	0.0125	0.0285714	0.0214286	0.0160714	0.0285714	0.0214286	0.0267857	0.0232143	0.0196429	0.0321429	0.0142857	0.0178571	0.0303571	0.0232143	0.0303571	0.0232143	0.0214286	0.0125	0.0178571	0.0232143	1.38571	1.45536	1.36429	1.35714	1.44464	1.4625	1.45536	1.46964	1.47143	1.47321	1.45	1.46429	1.47679	1.49286	1.45714	1.50179	1.45357	1.48036
	555	0.00714286	0.00892857	0.0142857	0.0178571	0.0107143	0.0160714	0.025	0.0232143	0.0303571	0.0232143	0.0142857	0.0303571	0.0214286	0.0178571	0.0303571	0.0214286	0.0285714	0.025	0.0214286	0.0339286	0.0160714	0.0196429	0.0321429	0.025	0.0321429	0.025	0.0232143	0.0142857	0.0196429	0.025	1.38929	1.48929	1.39286	1.39643	1.46964	1.47321	1.4625	1.48929	1.475	1.48929	1.47143	1.47143	1.49107	1.50893	1.46071	1.5125	1.43571	1.48393
	560	0.00892857	0.00892857	0.0160714	0.0196429	0.0107143	0.0178571	0.0267857	0.025	0.0321429	0.025	0.0160714	0.0339286	0.0232143	0.0178571	0.0339286	0.0232143	0.0303571	0.0267857	0.0232143	0.0375	0.0178571	0.0214286	0.0357143	0.0267857	0.0339286	0.0267857	0.025	0.0142857	0.0214286	0.0267857	1.425	1.47857	1.33393	1.34643	1.4875	1.48929	1.45	1.4875	1.49107	1.49821	1.46786	1.46964	1.5	1.51607	1.47679	1.51964	1.48036	1.51071
	565	0.00892857	0.0107143	0.0160714	0.0214286	0.0125	0.0214286	0.0267857	0.0267857	0.0375	0.0267857	0.0178571	0.0357143	0.025	0.0196429	0.0357143	0.0232143	0.0339286	0.0285714	0.025	0.0392857	0.0196429	0.0232143	0.0392857	0.0285714	0.0357143	0.0285714	0.0285714	0.0160714	0.0232143	0.0285714	1.43214	1.48393	1.3625	1.38036	1.48393	1.5	1.46964	1.49286	1.50357	1.50357	1.49643	1.47679	1.51964	1.53214	1.49821	1.53929	1.49107	1.525
	570	0.0107143	0.0125	0.0196429	0.0232143	0.0142857	0.025	0.0285714	0.0285714	0.0410714	0.0285714	0.0196429	0.0375	0.0267857	0.0214286	0.0392857	0.025	0.0357143	0.0303571	0.0267857	0.0410714	0.0214286	0.0267857	0.0410714	0.0321429	0.0375	0.0303571	0.0285714	0.0178571	0.025	0.0303571	1.43393	1.48929	1.36429	1.37321	1.49107	1.49464	1.48214	1.51607	1.5	1.49464	1.49464	1.50179	1.50536	1.53393	1.48393	1.54643	1.46429	1.5125
	575	0.0107143	0.0125	0.0196429	0.025	0.0142857	0.0267857	0.0303571	0.0303571	0.0446429	0.0303571	0.0214286	0.0410714	0.0285714	0.0232143	0.0428571	0.0267857	0.0392857	0.0339286	0.0285714	0.0428571	0.025	0.0285714	0.0464286	0.0339286	0.0392857	0.0321429	0.0303571	0.0196429	0.0267857	0.0339286	1.45	1.48571	1.38571	1.38393	1.50714	1.51964	1.48036	1.51964	1.52321	1.52143	1.49821	1.49821	1.52679	1.54643	1.50357	1.55536	1.50536	1.525
	580	0.0125	0.0142857	0.0232143	0.0267857	0.0160714	0.0303571	0.0321429	0.0321429	0.0517857	0.0339286	0.025	0.0446429	0.0303571	0.025	0.0464286	0.0285714	0.0428571	0.0375	0.0321429	0.0464286	0.0267857	0.0321429	0.05	0.0375	0.0410714	0.0357143	0.0339286	0.0196429	0.0285714	0.0357143	1.43929	1.48571	1.39464	1.39286	1.50714	1.52857	1.48929	1.52321	1.5375	1.53571	1.51071	1.51607	1.54107	1.55357	1.52143	1.57143	1.49821	1.53036
	585	0.0142857	0.0160714	0.025	0.0303571	0.0178571	0.0357143	0.0357143	0.0339286	0.0571429	0.0375	0.0267857	0.0464286	0.0339286	0.0267857	0.05	0.0303571	0.0464286	0.0392857	0.0339286	0.0482143	0.0303571	0.0339286	0.0535714	0.0410714	0.0446429	0.0375	0.0357143	0.0214286	0.0321429	0.0392857	1.45179	1.49286	1.38929	1.39107	1.51964	1.5375	1.49643	1.53214	1.54107	1.52857	1.53036	1.52857	1.54821	1.56071	1.52321	1.58393	1.50714	1.53929
	590	0.0160714	0.0178571	0.0285714	0.0339286	0.0196429	0.0392857	0.0375	0.0375	0.0607143	0.0392857	0.0285714	0.05	0.0357143	0.0285714	0.0535714	0.0339286	0.05	0.0428571	0.0375	0.0517857	0.0339286	0.0375	0.0589286	0.0428571	0.0464286	0.0392857	0.0375	0.0232143	0.0339286	0.0410714	1.44464	1.51786	1.39286	1.38929	1.5375	1.53214	1.51071	1.53393	1.53571	1.54464	1.52321	1.525	1.54643	1.57321	1.52143	1.575	1.51071	1.55179
	595	0.0178571	0.0196429	0.0321429	0.0357143	0.0214286	0.0446429	0.0410714	0.0410714	0.0714286	0.0428571	0.0339286	0.0553571	0.0392857	0.0303571	0.0589286	0.0357143	0.0571429	0.0464286	0.0392857	0.0535714	0.0375	0.0410714	0.0678571	0.05	0.0517857	0.0446429	0.0410714	0.0267857	0.0375	0.0464286	1.47679	1.51786	1.36071	1.38036	1.53214	1.54821	1.50536	1.53929	1.55536	1.5625	1.53036	1.52321	1.5625	1.57679	1.53214	1.58036	1.52143	1.55714
	600	0.0196429	0.0214286	0.0375	0.0410714	0.025	0.0517857	0.0428571	0.0428571	0.0839286	0.0464286	0.0357143	0.0571429	0.0410714	0.0339286	0.0678571	0.0392857	0.0625	0.05	0.0446429	0.0589286	0.0410714	0.0464286	0.0732143	0.0535714	0.0553571	0.0464286	0.0446429	0.0285714	0.0392857	0.0482143	1.49286	1.54286	1.4125	1.40536	1.54107	1.55179	1.51964	1.55714	1.56607	1.56607	1.54286	1.53393	1.57857	1.58214	1.53929	1.58393	1.53036	1.55
	605	0.0214286	0.025	0.0428571	0.0464286	0.0285714	0.0607143	0.0464286	0.0464286	0.0982143	0.0517857	0.0410714	0.0625	0.0446429	0.0375	0.0732143	0.0428571	0.0696429	0.0535714	0.0464286	0.0607143	0.0464286	0.05	0.0839286	0.0589286	0.0607143	0.05	0.0482143	0.0321429	0.0428571	0.0517857	1.48571	1.5125	1.4125	1.40714	1.55179	1.55893	1.53393	1.56429	1.56429	1.56786	1.54286	1.54643	1.56607	1.59107	1.5375	1.6	1.53393	1.56071
	610	0.025	0.0285714	0.0482143	0.0517857	0.0321429	0.0714286	0.0517857	0.0517857	0.121429	0.0571429	0.0464286	0.075	0.05	0.0410714	0.0857143	0.0464286	0.0839286	0.0589286	0.0482143	0.0625	0.0517857	0.0571429	0.103571	0.0678571	0.0660714	0.0553571	0.0535714	0.0339286	0.0464286	0.0589286	1.49107	1.525	1.38571	1.39643	1.56071	1.57321	1.52321	1.57679	1.58036	1.57321	1.55	1.55179	1.58929	1.59821	1.54286	1.60179	1.54643	1.57321
	615	0.0267857	0.0339286	0.0571429	0.0589286	0.0357143	0.0767857	0.0553571	0.0535714	0.1	0.0571429	0.0446429	0.0660714	0.0517857	0.0446429	0.0946429	0.05	0.0857143	0.0625	0.0571429	0.0803571	0.0571429	0.0625	0.105357	0.0732143	0.0732143	0.0589286	0.0571429	0.0357143	0.05	0.0625	1.51429	1.54643	1.43036	1.40714	1.56786	1.57143	1.55	1.57321	1.58929	1.58036	1.575	1.58214	1.5875	1.62321	1.55179	1.62857	1.52857	1.58214
	620	0.0321429	0.0375	0.0642857	0.0678571	0.0410714	0.101786	0.0607143	0.0607143	0.144643	0.0696429	0.0589286	0.0964286	0.0589286	0.05	0.108929	0.0535714	0.101786	0.0696429	0.0535714	0.0714286	0.0642857	0.0767857	0.128571	0.0892857	0.0839286	0.0642857	0.0642857	0.0392857	0.0553571	0.0696429	1.50179	1.53214	1.42321	1.41607	1.57143	1.57321	1.54464	1.56964	1.59286	1.59821	1.56429	1.56429	1.6	1.60893	1.56071	1.61786	1.54286	1.58571
	625	0.0357143	0.0428571	0.0732143	0.075	0.0464286	0.119643	0.0660714	0.0660714	0.1625	0.075	0.0660714	0.108929	0.0625	0.0553571	0.123214	0.0589286	0.1125	0.0767857	0.0571429	0.0892857	0.0767857	0.0857143	0.121429	0.0946429	0.0982143	0.0732143	0.0732143	0.0428571	0.0607143	0.0732143	1.52321	1.55357	1.42143	1.40357	1.59643	1.59821	1.55	1.58393	1.60536	1.60357	1.56964	1.56964	1.60536	1.61964	1.56964	1.61786	1.56607	1.56964
	630	0.0410714	0.0482143	0.0839286	0.0892857	0.0535714	0.158929	0.075	0.0839286	0.191071	0.103571	0.119643	0.1625	0.0732143	0.0607143	0.146429	0.0660714	0.148214	0.0910714	0.0946429	0.164286	0.0803571	0.0982143	0.175	0.132143	0.128571	0.0910714	0.116071	0.0482143	0.0732143	0.0857143	1.5125	1.5375	1.41964	1.4125	1.59464	1.59821	1.56071	1.6	1.60536	1.60893	1.57679	1.57143	1.6125	1.61607	1.57679	1.63571	1.58036	1.59286
	635	0.0482143	0.0571429	0.1	0.103571	0.0625	0.160714	0.0857143	0.0964286	0.198214	0.121429	0.130357	0.166071	0.0785714	0.0660714	0.166071	0.0732143	0.153571	0.1	0.114286	0.157143	0.0857143	0.101786	0.144643	0.117857	0.144643	0.116071	0.132143	0.0517857	0.075	0.0928571	1.51071	1.54286	1.42679	1.41786	1.61786	1.61607	1.57143	1.61071	1.63214	1.63393	1.57857	1.58214	1.62857	1.62857	1.59107	1.63393	1.58036	1.59464
	640	0.0553571	0.0642857	0.117857	0.133929	0.0767857	0.176786	0.0982143	0.116071	0.201786	0.146429	0.155357	0.1875	0.0910714	0.0732143	0.173214	0.0821429	0.164286	0.117857	0.148214	0.183929	0.0910714	0.103571	0.196429	0.157143	0.15	0.158929	0.160714	0.0607143	0.108929	0.108929	1.54107	1.56607	1.43214	1.43571	1.61429	1.62143	1.55714	1.60714	1.62679	1.62679	1.59464	1.58393	1.62857	1.64286	1.6	1.64643	1.5875	1.60893
	645	0.0642857	0.075	0.141071	0.155357	0.0875	0.192857	0.121429	0.135714	0.214286	0.153571	0.158929	0.191071	0.101786	0.0803571	0.1875	0.0928571	0.166071	0.135714	0.158929	0.196429	0.0928571	0.107143	0.2	0.169643	0.155357	0.157143	0.157143	0.0625	0.121429	0.1125	1.55357	1.58036	1.4625	1.46071	1.6125	1.62143	1.56429	1.60893	1.63036	1.63036	1.59643	1.59464	1.64464	1.64643	1.60179	1.63571	1.58393	1.60536
	650	0.0714286	0.0803571	0.1375	0.171429	0.0892857	0.180357	0.126786	0.139286	0.2125	0.1375	0.128571	0.180357	0.105357	0.0875	0.198214	0.0964286	0.196429	0.1375	0.110714	0.146429	0.133929	0.125	0.182143	0.157143	0.182143	0.169643	0.128571	0.0642857	0.139286	0.130357	1.53929	1.56071	1.45714	1.45	1.62857	1.61786	1.5875	1.61964	1.63571	1.62857	1.61429	1.60179	1.62857	1.65	1.59643	1.64643	1.59464	1.60536
	655	0.0839286	0.101786	0.169643	0.191071	0.123214	0.201786	0.15	0.175	0.225	0.185714	0.185714	0.216071	0.132143	0.0946429	0.214286	0.110714	0.219643	0.171429	0.178571	0.217857	0.107143	0.128571	0.196429	0.157143	0.203571	0.185714	0.164286	0.0767857	0.158929	0.146429	1.55714	1.57143	1.44286	1.45714	1.6375	1.6375	1.59286	1.61607	1.64107	1.64821	1.61429	1.61071	1.64821	1.65536	1.61607	1.65536	1.60893	1.62857
	660	0.0928571	0.0857143	0.151786	0.194643	0.0964286	0.189286	0.164286	0.164286	0.230357	0.167857	0.146429	0.205357	0.128571	0.107143	0.2125	0.117857	0.205357	0.167857	0.180357	0.183929	0.176786	0.173214	0.219643	0.175	0.210714	0.1875	0.158929	0.0892857	0.178571	0.166071	1.5875	1.62321	1.50714	1.48036	1.62321	1.63571	1.59107	1.63214	1.64821	1.64643	1.63036	1.63036	1.66429	1.68929	1.62321	1.70179	1.58929	1.60536
	665	0.108929	0.0857143	0.169643	0.203571	0.117857	0.210714	0.180357	0.189286	0.25	0.191071	0.1875	0.225	0.155357	0.116071	0.225	0.132143	0.217857	0.189286	0.1625	0.216071	0.182143	0.169643	0.230357	0.192857	0.216071	0.223214	0.185714	0.116071	0.198214	0.176786	1.55357	1.56964	1.47143	1.475	1.64821	1.6375	1.61607	1.63571	1.65893	1.65357	1.64464	1.64107	1.65536	1.68214	1.625	1.6875	1.60714	1.63929
	670	0.119643	0.101786	0.192857	0.208929	0.126786	0.210714	0.192857	0.185714	0.273214	0.208929	0.198214	0.242857	0.1625	0.125	0.251786	0.142857	0.246429	0.205357	0.191071	0.233929	0.171429	0.175	0.246429	0.207143	0.232143	0.214286	0.189286	0.117857	0.221429	0.194643	1.60714	1.61071	1.48393	1.47857	1.64464	1.64821	1.61071	1.63929	1.65357	1.6625	1.62321	1.63036	1.65	1.675	1.62321	1.68571	1.60536	1.65714
	675	0.133929	0.110714	0.2	0.219643	0.1375	0.221429	0.214286	0.230357	0.2875	0.228571	0.221429	0.260714	0.176786	0.139286	0.260714	0.160714	0.271429	0.228571	0.198214	0.233929	0.183929	0.178571	0.25	0.210714	0.260714	0.219643	0.198214	0.141071	0.214286	0.221429	1.5625	1.57857	1.46071	1.4625	1.6625	1.65536	1.61071	1.64464	1.67679	1.68214	1.62679	1.62679	1.66964	1.66607	1.63571	1.68571	1.63036	1.63571
	680	0.15	0.121429	0.205357	0.228571	0.151786	0.241071	0.217857	0.221429	0.292857	0.230357	0.221429	0.2625	0.183929	0.151786	0.267857	0.167857	0.267857	0.232143	0.210714	0.25	0.201786	0.1875	0.260714	0.225	0.260714	0.205357	0.2	0.155357	0.226786	0.216071	1.57143	1.57679	1.48036	1.48571	1.66607	1.65357	1.61607	1.65	1.67857	1.66964	1.64464	1.64464	1.68214	1.69107	1.64286	1.70893	1.61964	1.63393
	685	0.166071	0.158929	0.225	0.244643	0.182143	0.271429	0.241071	0.255357	0.291071	0.248214	0.232143	0.278571	0.2125	0.1625	0.267857	0.194643	0.3	0.25	0.235714	0.2625	0.2125	0.228571	0.276786	0.246429	0.278571	0.183929	0.226786	0.1625	0.233929	0.228571	1.55714	1.58571	1.46071	1.48214	1.67679	1.67143	1.625	1.67857	1.68393	1.69464	1.64464	1.65	1.68036	1.68214	1.64464	1.69107	1.63214	1.65536
	690	0.173214	0.1625	0.244643	0.230357	0.178571	0.260714	0.241071	0.246429	0.317857	0.244643	0.241071	0.283929	0.210714	0.176786	0.282143	0.198214	0.301786	0.251786	0.255357	0.278571	0.244643	0.248214	0.301786	0.239286	0.294643	0.2625	0.242857	0.166071	0.221429	0.219643	1.57143	1.60357	1.49286	1.49286	1.68036	1.66964	1.65	1.69286	1.69107	1.69821	1.67857	1.68929	1.70179	1.73036	1.6625	1.72857	1.60893	1.625
	695	0.1875	0.183929	0.257143	0.255357	0.196429	0.271429	0.273214	0.289286	0.319643	0.269643	0.257143	0.305357	0.246429	0.194643	0.3	0.223214	0.317857	0.280357	0.266071	0.292857	0.244643	0.241071	0.321429	0.280357	0.294643	0.219643	0.25	0.189286	0.260714	0.257143	1.58036	1.61786	1.49464	1.50893	1.67143	1.66429	1.64107	1.68214	1.69286	1.68929	1.65714	1.66786	1.69286	1.69464	1.65714	1.71786	1.63571	1.6375
	700	0.194643	0.207143	0.271429	0.276786	0.210714	0.289286	0.280357	0.294643	0.339286	0.291071	0.271429	0.328571	0.257143	0.216071	0.316071	0.241071	0.351786	0.292857	0.266071	0.307143	0.233929	0.2625	0.326786	0.283929	0.319643	0.239286	0.267857	0.205357	0.275	0.251786	1.575	1.59643	1.48393	1.50536	1.70179	1.69107	1.64464	1.68393	1.70714	1.70536	1.66607	1.66607	1.70714	1.70179	1.67143	1.71786	1.64464	1.6625
	705	0.198214	0.210714	0.296429	0.275	0.233929	0.316071	0.298214	0.275	0.360714	0.298214	0.275	0.332143	0.269643	0.235714	0.325	0.248214	0.346429	0.3	0.282143	0.330357	0.291071	0.303571	0.3625	0.319643	0.321429	0.278571	0.282143	0.228571	0.308929	0.283929	1.6	1.61786	1.51786	1.52321	1.67857	1.67857	1.66429	1.69464	1.68929	1.70179	1.68929	1.69821	1.70536	1.73036	1.675	1.74286	1.64464	1.65536
	710	0.214286	0.230357	0.308929	0.285714	0.25	0.310714	0.316071	0.283929	0.355357	0.321429	0.298214	0.341071	0.283929	0.241071	0.35	0.2625	0.383929	0.316071	0.296429	0.330357	0.271429	0.301786	0.366071	0.317857	0.339286	0.246429	0.285714	0.251786	0.301786	0.3	1.60536	1.61786	1.52143	1.53571	1.69286	1.68571	1.65536	1.68036	1.70179	1.70179	1.66964	1.67679	1.69643	1.70536	1.66964	1.725	1.65536	1.65893
	715	0.219643	0.25	0.326786	0.316071	0.267857	0.328571	0.325	0.310714	0.371429	0.335714	0.303571	0.358929	0.296429	0.246429	0.367857	0.273214	0.405357	0.330357	0.298214	0.346429	0.296429	0.314286	0.392857	0.357143	0.364286	0.276786	0.314286	0.273214	0.321429	0.305357	1.58393	1.60893	1.52143	1.53036	1.69821	1.69821	1.65179	1.6875	1.71071	1.71786	1.68036	1.67857	1.70714	1.7125	1.67321	1.74286	1.65179	1.66071
	720	0.242857	0.257143	0.346429	0.3375	0.269643	0.344643	0.339286	0.342857	0.385714	0.346429	0.316071	0.360714	0.298214	0.251786	0.375	0.294643	0.4125	0.348214	0.3125	0.360714	0.308929	0.325	0.419643	0.367857	0.373214	0.292857	0.323214	0.269643	0.332143	0.3125	1.60714	1.6	1.52321	1.53393	1.69286	1.68571	1.65	1.69107	1.70357	1.70179	1.67679	1.66964	1.7125	1.70893	1.675	1.74286	1.6375	1.64464
	725	0.241071	0.2625	0.360714	0.341071	0.276786	0.360714	0.355357	0.330357	0.396429	0.355357	0.319643	0.383929	0.317857	0.278571	0.391071	0.310714	0.433929	0.351786	0.319643	0.366071	0.317857	0.351786	0.439286	0.385714	0.3875	0.310714	0.332143	0.285714	0.360714	0.339286	1.6375	1.59643	1.54643	1.54821	1.68929	1.6875	1.675	1.69821	1.7125	1.70357	1.69643	1.69107	1.71429	1.72143	1.69464	1.75	1.66071	1.66964
	730	0.244643	0.285714	0.382143	0.353571	0.3	0.3875	0.35	0.369643	0.430357	0.364286	0.339286	0.396429	0.319643	0.282143	0.380357	0.314286	0.426786	0.373214	0.339286	0.4	0.353571	0.382143	0.439286	0.4	0.398214	0.344643	0.3375	0.308929	0.35	0.325	1.60893	1.63393	1.53036	1.53214	1.70536	1.6875	1.68036	1.68393	1.70714	1.71071	1.70536	1.68929	1.71786	1.73571	1.69821	1.76071	1.64643	1.6625
	735	0.264286	0.298214	0.407143	0.385714	0.319643	0.394643	0.375	0.358929	0.433929	0.378571	0.353571	0.408929	0.341071	0.3	0.410714	0.333929	0.448214	0.385714	0.355357	0.398214	0.344643	0.389286	0.482143	0.423214	0.407143	0.335714	0.357143	0.333929	0.389286	0.358929	1.58929	1.60714	1.53571	1.54464	1.70179	1.6875	1.66607	1.69643	1.72143	1.72679	1.70357	1.69107	1.73214	1.74643	1.70357	1.76607	1.64821	1.67321
	740	0.280357	0.341071	0.4375	0.383929	0.319643	0.416071	0.4	0.392857	0.4375	0.4	0.353571	0.416071	0.344643	0.307143	0.428571	0.358929	0.475	0.408929	0.344643	0.396429	0.344643	0.382143	0.489286	0.441071	0.4125	0.323214	0.3625	0.351786	0.398214	0.383929	1.59464	1.62321	1.54464	1.54821	1.71071	1.70714	1.67143	1.69286	1.72857	1.72857	1.69821	1.68929	1.72857	1.72321	1.6875	1.73929	1.6625	1.67857
	745	0.298214	0.358929	0.453571	0.392857	0.35	0.425	0.407143	0.376786	0.458929	0.4125	0.353571	0.410714	0.358929	0.317857	0.425	0.373214	0.482143	0.417857	0.364286	0.425	0.364286	0.403571	0.516071	0.464286	0.421429	0.355357	0.391071	0.371429	0.417857	0.389286	1.59643	1.625	1.55357	1.56429	1.72679	1.71071	1.675	1.7	1.7375	1.73571	1.69821	1.69464	1.73214	1.73036	1.69464	1.76607	1.65536	1.67321
	750	0.308929	0.371429	0.475	0.423214	0.375	0.423214	0.416071	0.446429	0.471429	0.408929	0.369643	0.435714	0.382143	0.333929	0.446429	0.391071	0.505357	0.435714	0.371429	0.446429	0.3875	0.432143	0.567857	0.478571	0.432143	0.364286	0.382143	0.360714	0.442857	0.332143	1.625	1.63929	1.5625	1.55893	1.71071	1.70179	1.67321	1.69821	1.72857	1.72679	1.69821	1.6875	1.72857	1.73571	1.69107	1.74643	1.66071	1.67857
	755	0.317857	0.376786	0.482143	0.433929	0.376786	0.433929	0.419643	0.451786	0.467857	0.433929	0.378571	0.439286	0.389286	0.339286	0.453571	0.4	0.517857	0.467857	0.364286	0.446429	0.385714	0.442857	0.548214	0.475	0.448214	0.382143	0.389286	0.376786	0.439286	0.364286	1.60893	1.61964	1.55714	1.55893	1.71964	1.70536	1.69286	1.70714	1.725	1.73393	1.70893	1.72143	1.73036	1.74821	1.69643	1.76786	1.66429	1.67321
	760	0.348214	0.419643	0.521429	0.469643	0.428571	0.485714	0.439286	0.457143	0.498214	0.4375	0.398214	0.457143	0.369643	0.346429	0.464286	0.419643	0.523214	0.491071	0.391071	0.4625	0.407143	0.458929	0.5875	0.525	0.45	0.389286	0.385714	0.383929	0.466071	0.369643	1.59821	1.63214	1.55714	1.56964	1.7125	1.69643	1.6875	1.71071	1.73036	1.73393	1.70536	1.70714	1.73036	1.74464	1.69643	1.7625	1.65536	1.66786
	765	0.357143	0.391071	0.523214	0.464286	0.430357	0.471429	0.466071	0.476786	0.510714	0.471429	0.396429	0.4875	0.417857	0.369643	0.489286	0.446429	0.566071	0.507143	0.4125	0.516071	0.4375	0.489286	0.639286	0.533929	0.475	0.432143	0.421429	0.423214	0.473214	0.396429	1.6625	1.64464	1.56429	1.57321	1.71964	1.70714	1.69643	1.7	1.73036	1.73036	1.725	1.72143	1.73214	1.75714	1.70714	1.78393	1.65357	1.6625
	770	0.383929	0.4	0.555357	0.473214	0.441071	0.483929	0.464286	0.5125	0.530357	0.473214	0.407143	0.489286	0.408929	0.385714	0.498214	0.466071	0.583929	0.514286	0.416071	0.5	0.425	0.492857	0.644643	0.567857	0.475	0.423214	0.428571	0.433929	0.501786	0.417857	1.62143	1.61786	1.55357	1.55536	1.72321	1.70714	1.69821	1.70179	1.7375	1.73036	1.71786	1.71607	1.7375	1.75893	1.70714	1.76786	1.63929	1.65357
	775	0.401786	0.482143	0.601786	0.541071	0.496429	0.521429	0.480357	0.5	0.521429	0.4875	0.4125	0.5	0.408929	0.385714	0.516071	0.469643	0.5875	0.532143	0.426786	0.505357	0.426786	0.5	0.658929	0.601786	0.483929	0.398214	0.410714	0.433929	0.528571	0.453571	1.59286	1.625	1.55357	1.56071	1.71964	1.71071	1.70357	1.71786	1.73036	1.75	1.71786	1.71607	1.74464	1.75179	1.71071	1.76071	1.65714	1.66607
	780	0.417857	0.460714	0.605357	0.560714	0.516071	0.530357	0.453571	0.519643	0.560714	0.501786	0.410714	0.498214	0.439286	0.405357	0.532143	0.492857	0.592857	0.551786	0.433929	0.5125	0.441071	0.5	0.675	0.616071	0.489286	0.408929	0.425	0.458929	0.516071	0.432143	1.61071	1.63036	1.55	1.56607	1.72143	1.70714	1.69464	1.71607	1.74643	1.75	1.71607	1.71607	1.74643	1.74821	1.70714	1.77321	1.66429	1.66964
	785	0.433929	0.482143	0.625	0.580357	0.5375	0.55	0.507143	0.5625	0.592857	0.510714	0.442857	0.510714	0.453571	0.4125	0.542857	0.514286	0.6	0.594643	0.4625	0.507143	0.473214	0.530357	0.705357	0.660714	0.507143	0.417857	0.441071	0.5	0.555357	0.45	1.61607	1.64464	1.56786	1.56786	1.72679	1.70714	1.70179	1.72321	1.74464	1.74464	1.72679	1.71786	1.74643	1.76071	1.72143	1.77857	1.67679	1.68036
	790	0.435714	0.491071	0.592857	0.558929	0.542857	0.558929	0.521429	0.573214	0.591071	0.517857	0.448214	0.544643	0.482143	0.439286	0.558929	0.530357	0.625	0.603571	0.453571	0.553571	0.491071	0.555357	0.692857	0.6625	0.533929	0.471429	0.453571	0.532143	0.580357	0.4625	1.65179	1.66786	1.59464	1.59643	1.72857	1.71786	1.7	1.71429	1.75	1.76786	1.73571	1.73929	1.75893	1.78036	1.73214	1.78929	1.67143	1.7
	795	0.451786	0.551786	0.628571	0.585714	0.521429	0.567857	0.542857	0.582143	0.594643	0.539286	0.473214	0.564286	0.498214	0.442857	0.5625	0.553571	0.630357	0.608929	0.498214	0.573214	0.523214	0.589286	0.748214	0.710714	0.555357	0.4875	0.460714	0.521429	0.607143	0.483929	1.6125	1.63036	1.5625	1.58214	1.72321	1.70893	1.69464	1.70357	1.73929	1.73929	1.73214	1.71071	1.73571	1.75	1.70536	1.77857	1.67857	1.67679
	800	0.460714	0.530357	0.651786	0.6125	0.583929	0.605357	0.560714	0.610714	0.621429	0.55	0.482143	0.558929	0.519643	0.4625	0.594643	0.576786	0.651786	0.653571	0.494643	0.571429	0.517857	0.580357	0.716071	0.716071	0.558929	0.514286	0.471429	0.5875	0.6375	0.498214	1.61786	1.63571	1.59107	1.58571	1.73393	1.72321	1.71071	1.70893	1.74643	1.75893	1.74107	1.7375	1.75893	1.77857	1.72857	1.79107	1.65536	1.67143
	805	0.475	0.569643	0.678571	0.641071	0.592857	0.598214	0.5625	0.625	0.633929	0.569643	0.476786	0.573214	0.523214	0.469643	0.601786	0.571429	0.658929	0.660714	0.492857	0.548214	0.533929	0.5875	0.732143	0.735714	0.557143	0.4875	0.473214	0.541071	0.646429	0.525	1.60536	1.64286	1.58393	1.59286	1.72143	1.70893	1.69464	1.71429	1.73929	1.75	1.72857	1.71786	1.74464	1.75179	1.71964	1.78214	1.67321	1.67857
	810	0.480357	0.596429	0.689286	0.632143	0.608929	0.598214	0.591071	0.646429	0.646429	0.573214	0.489286	0.583929	0.533929	0.485714	0.608929	0.603571	0.660714	0.683929	0.508929	0.578571	0.5375	0.607143	0.755357	0.755357	0.583929	0.523214	0.491071	0.575	0.682143	0.542857	1.6375	1.63393	1.59464	1.60536	1.73393	1.70536	1.68393	1.71607	1.74464	1.74286	1.71964	1.71071	1.73929	1.74464	1.7125	1.76786	1.68036	1.69464
	815	0.501786	0.601786	0.673214	0.617857	0.617857	0.6125	0.6	0.682143	0.65	0.582143	0.501786	0.603571	0.582143	0.505357	0.617857	0.617857	0.694643	0.692857	0.517857	0.625	0.571429	0.657143	0.773214	0.751786	0.616071	0.535714	0.5	0.623214	0.7	0.548214	1.725	1.67143	1.58571	1.6	1.74286	1.72143	1.70536	1.72143	1.75	1.75179	1.7375	1.73571	1.75714	1.78036	1.74643	1.78571	1.675	1.68393
	820	0.519643	0.644643	0.710714	0.673214	0.658929	0.632143	0.623214	0.707143	0.671429	0.596429	0.517857	0.614286	0.592857	0.523214	0.658929	0.648214	0.705357	0.710714	0.548214	0.621429	0.548214	0.642857	0.782143	0.796429	0.6	0.516071	0.514286	0.601786	0.698214	0.585714	1.63214	1.64107	1.59286	1.60536	1.72679	1.72143	1.70893	1.72143	1.74821	1.74286	1.73393	1.73214	1.74464	1.76964	1.72321	1.78214	1.67321	1.67679
	825	0.514286	0.653571	0.705357	0.657143	0.653571	0.641071	0.65	0.703571	0.669643	0.601786	0.548214	0.625	0.614286	0.523214	0.692857	0.666071	0.742857	0.721429	0.560714	0.621429	0.566071	0.65	0.792857	0.776786	0.616071	0.553571	0.514286	0.626786	0.726786	0.578571	1.69464	1.675	1.61071	1.61429	1.73214	1.70714	1.6875	1.71429	1.75357	1.75714	1.72679	1.73036	1.75	1.76786	1.71964	1.77857	1.67679	1.68214
	830	0.539286	0.676786	0.723214	0.683929	0.682143	0.671429	0.692857	0.742857	0.75	0.608929	0.555357	0.65	0.623214	0.533929	0.703571	0.682143	0.75	0.741071	0.591071	0.648214	0.639286	0.646429	0.816071	0.826786	0.628571	0.525	0.526786	0.6375	0.767857	0.626786	1.65179	1.65357	1.60714	1.61607	1.7375	1.71429	1.69286	1.72321	1.75893	1.75536	1.72857	1.7125	1.76429	1.7625	1.73214	1.77143	1.675	1.67857
	835	0.557143	0.680357	0.728571	0.698214	0.710714	0.682143	0.689286	0.710714	0.792857	0.651786	0.591071	0.664286	0.639286	0.567857	0.741071	0.7	0.764286	0.758929	0.623214	0.669643	0.623214	0.692857	0.821429	0.826786	0.680357	0.591071	0.5625	0.669643	0.807143	0.625	1.65893	1.66786	1.6125	1.61071	1.73571	1.7125	1.7	1.73036	1.73929	1.73393	1.72857	1.72679	1.75357	1.775	1.73929	1.77321	1.69107	1.67679
	840	0.567857	0.707143	0.748214	0.717857	0.708929	0.707143	0.716071	0.733929	0.764286	0.641071	0.646429	0.730357	0.664286	0.560714	0.728571	0.730357	0.753571	0.764286	0.689286	0.721429	0.675	0.696429	0.851786	0.841071	0.683929	0.596429	0.571429	0.676786	0.8125	0.646429	1.66786	1.66607	1.62143	1.61964	1.74464	1.72143	1.71071	1.725	1.74643	1.74643	1.75	1.7375	1.75714	1.77679	1.74286	1.79107	1.66607	1.68214
	845	0.583929	0.719643	0.751786	0.719643	0.723214	0.723214	0.707143	0.766071	0.773214	0.658929	0.601786	0.683929	0.667857	0.594643	0.7625	0.726786	0.780357	0.780357	0.6125	0.6625	0.623214	0.701786	0.826786	0.869643	0.682143	0.5875	0.567857	0.696429	0.821429	0.658929	1.66607	1.64821	1.6125	1.61964	1.74107	1.73393	1.70179	1.72679	1.75536	1.75893	1.74821	1.73571	1.77143	1.79107	1.74464	1.79107	1.66786	1.675
	850	0.603571	0.708929	0.760714	0.757143	0.739286	0.748214	0.725	0.776786	0.796429	0.696429	0.648214	0.723214	0.689286	0.608929	0.766071	0.733929	0.858929	0.776786	0.714286	0.714286	0.660714	0.692857	0.871429	0.882143	0.692857	0.617857	0.575	0.708929	0.842857	0.664286	1.68036	1.65536	1.60179	1.625	1.73036	1.71786	1.71607	1.72321	1.74286	1.74286	1.74286	1.74286	1.75	1.77679	1.7375	1.78929	1.67679	1.70536
	855	0.614286	0.716071	0.783929	0.7625	0.732143	0.751786	0.723214	0.769643	0.857143	0.685714	0.653571	0.805357	0.685714	0.630357	0.807143	0.760714	0.803571	0.808929	0.676786	0.753571	0.6875	0.708929	0.898214	0.875	0.707143	0.614286	0.596429	0.7125	0.826786	0.669643	1.66071	1.6625	1.62321	1.63214	1.73393	1.72857	1.70714	1.73036	1.74286	1.74821	1.7375	1.74286	1.75357	1.78214	1.74643	1.78929	1.6875	1.70536
	860	0.630357	0.75	0.775	0.791071	0.746429	0.773214	0.746429	0.801786	0.853571	0.708929	0.7375	0.817857	0.723214	0.641071	0.798214	0.746429	0.848214	0.823214	0.742857	0.766071	0.75	0.701786	0.8875	0.883929	0.783929	0.626786	0.601786	0.748214	0.864286	0.692857	1.70357	1.68929	1.65	1.64643	1.73036	1.72143	1.71607	1.73036	1.76071	1.75714	1.74643	1.74464	1.75893	1.77143	1.73929	1.78036	1.66964	1.70536
	865	0.646429	0.723214	0.775	0.782143	0.744643	0.776786	0.760714	0.803571	0.821429	0.741071	0.669643	0.776786	0.739286	0.6625	0.803571	0.783929	0.8375	0.848214	0.671429	0.739286	0.6875	0.760714	0.9	0.873214	0.733929	0.65	0.616071	0.733929	0.8625	0.705357	1.72143	1.68929	1.64464	1.6375	1.73571	1.73214	1.70536	1.71786	1.75	1.74643	1.75179	1.72857	1.7625	1.77857	1.73393	1.8	1.6875	1.70714
	870	0.651786	0.730357	0.805357	0.814286	0.769643	0.798214	0.760714	0.805357	0.866071	0.807143	0.721429	0.807143	0.701786	0.667857	0.846429	0.789286	0.853571	0.828571	0.735714	0.785714	0.7	0.751786	0.941071	0.889286	0.742857	0.666071	0.617857	0.751786	0.883929	0.714286	1.68929	1.69821	1.65	1.65179	1.7375	1.72321	1.71071	1.72143	1.75714	1.75357	1.75	1.7375	1.75714	1.77679	1.73393	1.78214	1.6875	1.70536
	875	0.673214	0.766071	0.791071	0.814286	0.767857	0.817857	0.775	0.785714	0.8875	0.842857	0.817857	0.871429	0.748214	0.7	0.873214	0.791071	0.917857	0.842857	0.7875	0.8375	0.782143	0.776786	0.951786	0.905357	0.803571	0.726786	0.6375	0.778571	0.9	0.748214	1.71429	1.70357	1.66964	1.66071	1.73036	1.72679	1.70893	1.725	1.73929	1.74107	1.73393	1.73393	1.75	1.78036	1.74107	1.77857	1.68393	1.72143
	880	0.675	0.748214	0.778571	0.803571	0.776786	0.816071	0.782143	0.808929	0.8875	0.826786	0.753571	0.828571	0.748214	0.705357	0.869643	0.783929	0.896429	0.85	0.726786	0.8125	0.744643	0.8	0.957143	0.903571	0.8	0.725	0.671429	0.794643	0.891071	0.748214	1.70357	1.69286	1.6625	1.65179	1.7375	1.725	1.71071	1.725	1.76071	1.76429	1.74286	1.74107	1.75893	1.78393	1.74821	1.78393	1.69821	1.71429
	885	0.698214	0.776786	0.810714	0.835714	0.792857	0.858929	0.796429	0.823214	0.885714	0.833929	0.8	0.871429	0.764286	0.717857	0.844643	0.805357	0.901786	0.8625	0.742857	0.846429	0.771429	0.817857	0.975	0.953571	0.825	0.714286	0.683929	0.807143	0.907143	0.733929	1.70893	1.6875	1.65357	1.65179	1.73571	1.72321	1.70893	1.72679	1.75536	1.77143	1.75179	1.74464	1.77321	1.78929	1.74643	1.79643	1.69464	1.69464
	890	0.696429	0.808929	0.832143	0.867857	0.807143	0.885714	0.796429	0.8125	0.951786	0.880357	0.839286	0.883929	0.769643	0.723214	0.923214	0.832143	0.957143	0.858929	0.798214	0.864286	0.785714	0.846429	1.01071	0.973214	0.835714	0.742857	0.7125	0.819643	0.916071	0.7625	1.70357	1.70357	1.66071	1.65893	1.72857	1.72143	1.71071	1.72321	1.74643	1.75357	1.74464	1.74286	1.75893	1.7875	1.74821	1.78571	1.69643	1.71964
	895	0.705357	0.785714	0.805357	0.880357	0.791071	0.892857	0.808929	0.841071	0.95	0.892857	0.814286	0.914286	0.798214	0.739286	0.930357	0.814286	0.980357	0.873214	0.8625	0.891071	0.808929	0.858929	1.00714	0.9625	0.835714	0.789286	0.721429	0.85	0.925	0.798214	1.71607	1.70536	1.6875	1.675	1.73214	1.71964	1.69821	1.71429	1.75	1.75179	1.76607	1.75179	1.75893	1.79643	1.75	1.80536	1.7	1.72321
	900	0.732143	0.794643	0.851786	0.889286	0.8125	0.908929	0.819643	0.851786	0.933929	0.851786	0.791071	0.876786	0.780357	0.760714	0.896429	0.842857	0.95	0.853571	0.830357	0.921429	0.846429	0.857143	1.05	0.969643	0.873214	0.7875	0.744643	0.876786	0.944643	0.817857	1.71429	1.71429	1.65714	1.66429	1.73393	1.725	1.70893	1.72321	1.75536	1.76429	1.7625	1.74821	1.77143	1.79286	1.75	1.79107	1.69286	1.7125
	905	0.748214	0.833929	0.855357	0.898214	0.846429	0.942857	0.839286	0.866071	0.946429	0.905357	0.8375	0.905357	0.828571	0.746429	0.932143	0.841071	0.973214	0.885714	0.826786	0.869643	0.855357	0.891071	1.04464	1.0125	0.916071	0.807143	0.783929	0.885714	0.95	0.825	1.73036	1.72321	1.68214	1.675	1.74107	1.71964	1.71429	1.73214	1.76964	1.77143	1.75	1.7375	1.77857	1.775	1.7375	1.78036	1.68393	1.71607
	910	0.766071	0.825	0.839286	0.921429	0.85	0.951786	0.85	0.883929	0.992857	0.891071	0.821429	0.930357	0.807143	0.773214	0.958929	0.867857	1.025	0.923214	0.825	0.896429	0.866071	0.896429	1.03393	1.00714	0.921429	0.825	0.773214	0.910714	0.978571	0.830357	1.74821	1.70179	1.66429	1.66607	1.73393	1.71429	1.69643	1.71964	1.75357	1.75179	1.74643	1.73393	1.75536	1.76607	1.73929	1.79464	1.69821	1.71786
	915	0.773214	0.857143	0.880357	0.930357	0.860714	0.983929	0.864286	0.885714	1.00179	0.941071	0.921429	0.973214	0.848214	0.783929	0.928571	0.851786	1.03571	0.933929	0.905357	0.960714	0.883929	0.919643	1.1	1.03214	0.955357	0.857143	0.8125	0.9125	0.985714	0.832143	1.71964	1.725	1.6875	1.67321	1.73214	1.725	1.70893	1.72857	1.74643	1.75893	1.76607	1.75179	1.77143	1.79107	1.74286	1.8	1.69107	1.73214
	920	0.776786	0.830357	0.885714	0.941071	0.858929	0.994643	0.866071	0.910714	1.01786	0.9125	0.871429	0.946429	0.864286	0.803571	1.00357	0.873214	1.0875	0.944643	0.855357	0.939286	0.917857	0.941071	1.10536	1.06429	0.9375	0.866071	0.864286	0.9625	1.00536	0.866071	1.73393	1.675	1.675	1.67679	1.73036	1.7125	1.69821	1.71964	1.75536	1.75714	1.74821	1.73929	1.76429	1.77857	1.73036	1.7875	1.7	1.72143
	925	0.805357	0.853571	0.901786	0.957143	0.885714	0.996429	0.878571	0.901786	1.02679	0.971429	0.867857	0.980357	0.885714	0.8125	1.0125	0.885714	1.03571	0.95	0.9125	0.980357	0.944643	0.948214	1.1125	1.06964	0.976786	0.882143	0.8625	0.953571	1.01071	0.907143	1.71071	1.7	1.67679	1.675	1.73571	1.72321	1.69643	1.72679	1.75357	1.75	1.73929	1.72857	1.75536	1.76786	1.72679	1.76607	1.71071	1.72321
	930	0.8	0.878571	0.903571	0.975	0.903571	1.03214	0.891071	0.917857	1.05714	1.00179	0.910714	0.978571	0.848214	0.826786	1.02143	0.889286	1.08571	0.955357	0.910714	1	0.957143	0.967857	1.125	1.10536	0.983929	0.928571	0.875	0.980357	1.02857	0.894643	1.70893	1.7	1.66607	1.66071	1.73571	1.725	1.68571	1.71964	1.775	1.77679	1.75714	1.72143	1.77679	1.79286	1.73393	1.79286	1.69464	1.70536
	935	0.817857	0.926786	0.908929	1.00536	0.917857	1.0625	0.903571	0.944643	1.05179	0.971429	0.923214	0.991071	0.892857	0.842857	0.989286	0.903571	1.09464	0.991071	0.923214	0.976786	0.991071	0.991071	1.15714	1.12857	0.964286	0.926786	0.876786	0.996429	1.06786	0.925	1.76429	1.675	1.65714	1.67321	1.74821	1.73393	1.69286	1.71429	1.78214	1.77857	1.75	1.7375	1.77857	1.78393	1.74643	1.79107	1.7	1.70357
	940	0.814286	0.914286	0.914286	1.01964	0.930357	1.08393	0.932143	0.960714	1.08571	1.05536	0.980357	1.06786	0.919643	0.853571	1.01071	0.921429	1.12679	0.978571	0.935714	1.03214	1.00714	1.01429	1.1625	1.13214	0.980357	0.953571	0.926786	1.02321	1.08036	0.908929	1.77143	1.71964	1.65893	1.66429	1.74464	1.72143	1.71071	1.73214	1.76429	1.77143	1.73393	1.72679	1.76964	1.79821	1.74464	1.76429	1.69286	1.70893
	945	0.855357	0.896429	0.944643	1.04821	0.953571	1.11786	0.939286	0.903571	1.10179	1.00179	1.01429	1.05179	0.916071	0.8625	1.05893	0.932143	1.10893	1.01071	0.975	1.03036	1.01786	1.03393	1.16786	1.14107	1	0.973214	0.917857	1.01071	1.07857	0.946429	1.73393	1.71786	1.67143	1.66964	1.73393	1.71964	1.70714	1.72321	1.76429	1.76607	1.74464	1.73929	1.76607	1.78036	1.73571	1.78214	1.675	1.72321
	950	0.864286	0.926786	0.95	1.06607	0.960714	1.125	0.951786	0.978571	1.11786	1.00179	0.985714	1.09107	0.926786	0.878571	1.05714	0.916071	1.16071	1.00714	0.994643	1.07143	1.04821	1.04107	1.2125	1.16964	1.00357	0.976786	0.946429	1.03571	1.10536	0.944643	1.71607	1.70357	1.6625	1.66607	1.7375	1.73393	1.7	1.71429	1.76429	1.76964	1.76429	1.74821	1.77679	1.79821	1.74821	1.80536	1.68393	1.71071
	955	0.869643	0.960714	0.9625	1.08571	0.975	1.14464	0.967857	0.975	1.10714	1.06607	0.989286	1.06786	0.930357	0.871429	1.01964	0.967857	1.11071	1.02321	1.03393	1.05	1.07679	1.07321	1.24464	1.1625	1.0625	0.991071	0.953571	1.05714	1.14286	0.964286	1.72679	1.72857	1.6625	1.66964	1.72679	1.73036	1.69643	1.71071	1.76429	1.77321	1.7625	1.73929	1.77857	1.79643	1.74643	1.79643	1.6875	1.71964
	960	0.85	0.982143	0.955357	1.10179	0.967857	1.1625	0.992857	0.998214	1.15179	1.06429	1.02321	1.09464	0.9375	0.8875	1.09821	0.955357	1.1625	1.05	1.03929	1.08036	1.0875	1.07857	1.23929	1.20536	1.06786	1.05893	1.00357	1.0875	1.15536	0.983929	1.73214	1.70536	1.68929	1.69286	1.73214	1.72679	1.7	1.72143	1.76071	1.76429	1.75536	1.74464	1.76964	1.7875	1.74286	1.77857	1.69286	1.73214
	965	0.891071	0.969643	0.994643	1.12321	1.01964	1.17857	0.980357	0.998214	1.15357	1.09107	1.0375	1.10179	0.958929	0.928571	1.11607	0.958929	1.21964	1.05357	1.05714	1.11607	1.15179	1.1	1.25179	1.2125	1.0625	1.02321	1.05714	1.07857	1.17143	1.01786	1.79286	1.69107	1.71964	1.68214	1.71786	1.70893	1.6875	1.71071	1.74643	1.75357	1.74821	1.725	1.76786	1.775	1.73929	1.77321	1.68036	1.74286
	970	0.908929	0.996429	1.01071	1.14464	1.04286	1.19286	0.964286	1.00893	1.16071	1.11607	1.06607	1.1625	0.985714	0.928571	1.125	1.01071	1.16429	1.0625	1.11964	1.10357	1.12143	1.125	1.26786	1.22679	1.10893	1.05357	1.02321	1.09286	1.17857	1.03929	1.75357	1.74286	1.68929	1.6875	1.725	1.71429	1.69643	1.7125	1.76786	1.775	1.75357	1.73214	1.76964	1.78214	1.73036	1.78393	1.6875	1.73929
	975	0.917857	1.00357	0.998214	1.16607	1.06964	1.21607	1.0125	1.02143	1.18393	1.1	1.05536	1.13571	0.975	0.95	1.12679	0.9875	1.175	1.11071	1.1	1.10714	1.1375	1.12143	1.2875	1.24286	1.08393	1.10179	1.02321	1.10536	1.17321	1.04643	1.75714	1.75	1.69821	1.69643	1.71964	1.71429	1.69286	1.71071	1.77321	1.775	1.75357	1.71607	1.76964	1.76964	1.73214	1.77679	1.70179	1.7375
	980	0.933929	0.991071	1.01786	1.17679	1.09821	1.23036	0.989286	1.00714	1.20179	1.19821	1.125	1.16964	1.00357	0.967857	1.11786	1.01429	1.27679	1.1	1.12321	1.14821	1.15179	1.13393	1.31607	1.27679	1.12857	1.075	1.06964	1.14821	1.21964	1.08571	1.75	1.73571	1.70357	1.70536	1.725	1.71786	1.67857	1.7	1.75357	1.75893	1.74464	1.70893	1.75357	1.76964	1.72679	1.78036	1.70714	1.72321
	985	0.935714	1.04286	1.03214	1.18929	1.10536	1.24464	0.998214	1.04643	1.24464	1.14107	1.10357	1.20357	1	0.985714	1.1375	1.00536	1.24821	1.1125	1.1125	1.15	1.1625	1.1625	1.30357	1.28214	1.13393	1.07321	1.06786	1.1625	1.21964	1.0625	1.7625	1.76071	1.71071	1.69464	1.71607	1.70536	1.70179	1.71071	1.76964	1.78036	1.73214	1.71429	1.77857	1.76429	1.72321	1.76786	1.7	1.74286
	990	0.951786	1.05179	1.02857	1.20714	1.1375	1.25357	1.04464	1.06964	1.22679	1.12857	1.18036	1.18393	1.03393	1.00714	1.21964	1.03036	1.22143	1.12321	1.1625	1.13929	1.18571	1.19464	1.33036	1.30714	1.15357	1.125	1.10714	1.17143	1.2375	1.10179	1.73571	1.74821	1.7	1.69643	1.73393	1.73214	1.68393	1.69286	1.77857	1.77857	1.76607	1.72679	1.79286	1.79286	1.75179	1.79643	1.70179	1.72857
	995	0.976786	1.03393	1.03571	1.23036	1.17321	1.26786	1.075	1.03393	1.24821	1.14464	1.14107	1.20714	1.0375	1.03393	1.18393	1.01429	1.24286	1.14821	1.17857	1.19107	1.21786	1.2	1.36607	1.31607	1.1875	1.13929	1.10536	1.18929	1.25357	1.1	1.74821	1.74643	1.69286	1.70357	1.725	1.73036	1.68393	1.70714	1.77321	1.77857	1.75714	1.72143	1.78571	1.7875	1.74286	1.78571	1.70536	1.73214
	1000	0.980357	1.0375	1.05	1.24286	1.16964	1.29286	1.05714	1.07321	1.26071	1.22321	1.175	1.23036	1.0375	1.04286	1.17857	1.04286	1.28036	1.15179	1.18214	1.20357	1.225	1.21786	1.35893	1.33393	1.17321	1.1375	1.1125	1.19286	1.2625	1.13036	1.76429	1.74821	1.7	1.70893	1.73036	1.7125	1.69286	1.71071	1.75893	1.76607	1.74107	1.70714	1.77143	1.78214	1.72679	1.775	1.70179	1.7125
	1005	1.02679	1.05179	1.03393	1.26071	1.17321	1.29643	1.06786	1.09643	1.2875	1.23571	1.18036	1.25357	1.04286	1.07321	1.23929	1.01429	1.29464	1.17321	1.21786	1.25536	1.24821	1.23214	1.35357	1.33214	1.2125	1.16607	1.15357	1.22321	1.26607	1.1375	1.75714	1.71607	1.68929	1.69821	1.70357	1.69464	1.67857	1.7	1.73571	1.74107	1.73036	1.71071	1.75536	1.76429	1.72857	1.77321	1.67143	1.70893
	1010	1.01607	1.09821	1.05179	1.26786	1.19643	1.29821	1.1	1.1	1.29643	1.26607	1.22321	1.25536	1.06429	1.05893	1.21607	1.06607	1.29107	1.1875	1.24107	1.25179	1.26607	1.24286	1.39643	1.34821	1.20714	1.21429	1.1875	1.23393	1.28571	1.15179	1.75357	1.74821	1.71071	1.72321	1.71786	1.70536	1.68214	1.70714	1.76786	1.7625	1.74464	1.71964	1.775	1.77143	1.725	1.78036	1.69464	1.71964
	1015	1.06964	1.07679	1.06786	1.29643	1.20536	1.325	1.09286	1.09107	1.3125	1.275	1.17321	1.275	1.03214	1.09464	1.24286	1.04821	1.33571	1.20536	1.24464	1.25893	1.27321	1.25536	1.39286	1.36786	1.21071	1.21607	1.18571	1.25357	1.31786	1.18393	1.73571	1.725	1.70536	1.69821	1.70357	1.7	1.67321	1.69464	1.74286	1.74821	1.72679	1.69821	1.75536	1.74286	1.7125	1.75357	1.71071	1.725
	1020	1.10179	1.13571	1.10714	1.29643	1.24286	1.33214	1.12143	1.0875	1.31964	1.25714	1.2	1.28393	1.08214	1.11071	1.21429	1.05893	1.31964	1.21964	1.24821	1.26607	1.27321	1.28571	1.425	1.38571	1.24643	1.24107	1.20893	1.2625	1.34464	1.19643	1.77321	1.71786	1.68929	1.69643	1.72679	1.71607	1.66964	1.69643	1.76071	1.75179	1.72143	1.71786	1.75893	1.75357	1.72143	1.7625	1.68571	1.70893
	1025	1.11964	1.13393	1.11786	1.31607	1.26429	1.33929	1.08036	1.08929	1.33214	1.2375	1.21786	1.28929	1.09286	1.15	1.2625	1.0625	1.34643	1.225	1.25179	1.30893	1.29643	1.29821	1.41786	1.39286	1.25714	1.26607	1.18929	1.28571	1.3375	1.21964	1.80714	1.72321	1.68929	1.68929	1.71964	1.71071	1.67857	1.68393	1.74286	1.74643	1.71964	1.70714	1.74643	1.75	1.72857	1.75536	1.66786	1.71964
	1030	1.13214	1.1375	1.13214	1.34107	1.26964	1.35893	1.11071	1.11964	1.34643	1.26607	1.26429	1.32143	1.08393	1.15	1.26786	1.08036	1.37143	1.225	1.27679	1.28571	1.30893	1.30893	1.44107	1.40179	1.25714	1.2375	1.225	1.30179	1.3625	1.21607	1.76786	1.73393	1.71786	1.7	1.70357	1.7	1.6875	1.69286	1.7625	1.7625	1.74286	1.7125	1.76429	1.7625	1.71786	1.77321	1.70536	1.73929
	1035	1.15357	1.15714	1.13214	1.35357	1.2875	1.375	1.15536	1.12857	1.35714	1.33393	1.2625	1.33393	1.1125	1.18214	1.30893	1.0875	1.35714	1.25	1.30357	1.29107	1.31786	1.325	1.44107	1.40536	1.25714	1.2625	1.23929	1.325	1.38036	1.24821	1.75714	1.71429	1.70893	1.70536	1.69821	1.69107	1.67143	1.68214	1.76786	1.76429	1.72679	1.69464	1.76071	1.74821	1.70714	1.75893	1.70357	1.7125
	1040	1.18571	1.15893	1.14107	1.36786	1.31429	1.38214	1.14464	1.13929	1.37321	1.30179	1.30536	1.35536	1.10714	1.19107	1.30357	1.10893	1.36429	1.25357	1.31607	1.3125	1.33929	1.3375	1.45	1.42321	1.25893	1.275	1.27143	1.31786	1.37679	1.26071	1.76071	1.76786	1.70179	1.71071	1.69286	1.70179	1.65714	1.67321	1.75	1.75	1.71786	1.69107	1.75357	1.7375	1.70357	1.73393	1.69464	1.71964
	1045	1.19286	1.17143	1.14464	1.37321	1.30357	1.38393	1.15714	1.12679	1.37857	1.31429	1.31071	1.36964	1.12679	1.19643	1.29821	1.10536	1.37679	1.275	1.33393	1.33393	1.35714	1.34286	1.46964	1.42321	1.2875	1.28571	1.24643	1.32857	1.375	1.27321	1.75893	1.75179	1.71964	1.7125	1.69821	1.69107	1.6625	1.68929	1.75893	1.77143	1.73036	1.69107	1.76786	1.74464	1.70357	1.75714	1.69643	1.73571
	1050	1.22679	1.16786	1.16964	1.37679	1.33571	1.4	1.18036	1.175	1.39821	1.34286	1.33393	1.36786	1.13571	1.23571	1.31964	1.12143	1.40179	1.28393	1.325	1.33393	1.3375	1.35357	1.45714	1.45714	1.3125	1.35	1.3	1.35	1.38929	1.2875	1.75714	1.74643	1.71607	1.71429	1.67321	1.66786	1.65714	1.68571	1.73571	1.74286	1.7125	1.6875	1.74821	1.73571	1.69643	1.74286	1.68036	1.70179
	1055	1.22321	1.19821	1.2	1.4	1.34286	1.41964	1.17857	1.14464	1.39821	1.35179	1.32679	1.38214	1.14464	1.25357	1.33571	1.14821	1.45893	1.30714	1.32857	1.33571	1.36429	1.34821	1.46429	1.44821	1.30536	1.31786	1.27857	1.34286	1.38571	1.30357	1.74464	1.75357	1.70714	1.70536	1.67857	1.67143	1.65893	1.68214	1.73036	1.73929	1.70893	1.67857	1.74821	1.73393	1.69821	1.74286	1.69821	1.71071
	1060	1.25893	1.19107	1.20714	1.4125	1.3375	1.41071	1.21786	1.19643	1.40893	1.34464	1.32321	1.38393	1.15893	1.25893	1.33393	1.10893	1.42857	1.33393	1.33571	1.36071	1.35893	1.36607	1.4875	1.45893	1.30536	1.35	1.27857	1.35893	1.40536	1.31964	1.77321	1.75536	1.70536	1.69286	1.67143	1.6625	1.65357	1.67321	1.75	1.75179	1.70357	1.68036	1.7375	1.73036	1.69643	1.73214	1.68393	1.71607
	1065	1.27679	1.21786	1.25179	1.41607	1.37679	1.425	1.21607	1.17321	1.42321	1.34464	1.36429	1.41607	1.17143	1.27143	1.34464	1.15357	1.45536	1.33571	1.35714	1.375	1.38214	1.38571	1.48571	1.47679	1.31071	1.33214	1.28929	1.36786	1.42857	1.325	1.75	1.75536	1.6875	1.69643	1.69643	1.6875	1.65536	1.675	1.75893	1.75	1.70714	1.68571	1.74286	1.725	1.70179	1.73214	1.67679	1.69107
	1070	1.275	1.22857	1.23036	1.43214	1.36607	1.45	1.25714	1.20893	1.43393	1.37143	1.37321	1.41964	1.175	1.28929	1.35714	1.12679	1.425	1.34286	1.38393	1.37143	1.40179	1.39286	1.48929	1.48571	1.35179	1.32857	1.31786	1.37857	1.42679	1.33571	1.73929	1.73036	1.69464	1.70357	1.68036	1.67857	1.65357	1.675	1.73393	1.74286	1.70893	1.68393	1.73929	1.71964	1.6875	1.72143	1.7	1.73036
	1075	1.3125	1.22143	1.26429	1.45357	1.38929	1.46786	1.22321	1.18393	1.43393	1.4	1.39107	1.44107	1.19107	1.325	1.41964	1.14643	1.45714	1.37321	1.39464	1.38036	1.40714	1.40536	1.49286	1.48036	1.34286	1.37143	1.33571	1.39643	1.44464	1.32321	1.74643	1.74286	1.72143	1.71964	1.67679	1.66964	1.65	1.65714	1.71607	1.72143	1.69464	1.66786	1.72679	1.72321	1.69464	1.71786	1.68929	1.70714
	1080	1.31607	1.25536	1.29821	1.44464	1.40714	1.45	1.3	1.24286	1.44643	1.39107	1.42143	1.43571	1.19821	1.32857	1.36964	1.17857	1.41964	1.37857	1.39286	1.38571	1.42321	1.41964	1.55357	1.49821	1.35714	1.34107	1.3375	1.40179	1.43214	1.34821	1.74821	1.725	1.725	1.71786	1.69107	1.67143	1.66786	1.66607	1.73214	1.73571	1.69107	1.68571	1.73036	1.72679	1.69286	1.71964	1.70179	1.70714
	1085	1.31607	1.26071	1.29286	1.45893	1.39286	1.475	1.30179	1.22679	1.4625	1.4	1.3875	1.44464	1.22857	1.34286	1.42679	1.17321	1.45714	1.39107	1.4	1.40536	1.43393	1.42143	1.525	1.50357	1.37143	1.36429	1.33393	1.40893	1.46071	1.37321	1.72143	1.7125	1.70357	1.70714	1.675	1.66607	1.64464	1.66429	1.73929	1.75179	1.69286	1.66964	1.74107	1.70357	1.675	1.71429	1.6875	1.70536
	Pa+P32 (Experiment 1) - average of 6 replicates
	Time	MOI = 10	MOI = 1	MOI = 0.1	MOI = 0.01	MOI = 0.001	Uninfected Pa
	0	0.0181548	0.0294643	0.01875	0.0247024	0.0175595	0.0194444
	5	0.0151786	0.0175595	0.0157738	0.0142857	0.0130952	0.0139881
	10	0.0133929	0.0169643	0.0151786	0.0136905	0.0127976	0.0157738
	15	0.0136905	0.0175595	0.0151786	0.0145833	0.0127976	0.0160714
	20	0.0142857	0.0184524	0.0157738	0.0154762	0.0142857	0.0175595
	25	0.0145833	0.01875	0.0169643	0.0160714	0.014881	0.0169643
	30	0.0133929	0.0193452	0.0181548	0.0175595	0.0160714	0.01875
	35	0.0127976	0.0202381	0.0196429	0.01875	0.0175595	0.0188492
	40	0.0125	0.0205357	0.0220238	0.0214286	0.0193452	0.0210317
	45	0.0116071	0.021131	0.0247024	0.0238095	0.0229167	0.025
	50	0.00833333	0.0205357	0.0264881	0.0270833	0.0261905	0.0292659
	55	0.00684524	0.0181548	0.0279762	0.0306548	0.0297619	0.03125
	60	0.00595238	0.016369	0.0276786	0.0339286	0.0333333	0.0348214
	65	0.00505952	0.0151786	0.027381	0.0366071	0.0363095	0.0393849
	70	0.0047619	0.0136905	0.0247024	0.0372024	0.0395833	0.0438492
	75	0.00416667	0.0122024	0.021131	0.0375	0.0416667	0.0487103
	80	0.00327381	0.010119	0.0190476	0.0363095	0.0449405	0.0521825
	85	0.00267857	0.00952381	0.0175595	0.0357143	0.0482143	0.0580357
	90	0.00238095	0.00863095	0.0157738	0.0327381	0.05	0.0647817
	95	0.00208333	0.00803571	0.0136905	0.0294643	0.0491071	0.0732143
	100	0.00208333	0.00684524	0.0119048	0.0264881	0.047619	0.0838294
	105	0.00178571	0.00654762	0.0104167	0.0235119	0.0458333	0.0944444
	110	0.0014881	0.00654762	0.00982143	0.0208333	0.04375	0.10496
	115	0.0014881	0.00625	0.00922619	0.0184524	0.0404762	0.116071
	120	0.0014881	0.00565476	0.00922619	0.0160714	0.0369048	0.138194
	125	0.000892857	0.00505952	0.00833333	0.0139881	0.0321429	0.146528
	130	0.000892857	0.0047619	0.0077381	0.0125	0.028869	0.192262
	135	0.000595238	0.0047619	0.00744048	0.0122024	0.025	0.21746
	140	0.000595238	0.00535714	0.00714286	0.0104167	0.0214286	0.220635
	145	0.000595238	0.0047619	0.00684524	0.0104167	0.0181548	0.230754
	150	0.000297619	0.0047619	0.00684524	0.00952381	0.0169643	0.279167
	155	0.000595238	0.0047619	0.00625	0.00922619	0.0154762	0.288889
	160	0.000297619	0.00505952	0.00654762	0.00863095	0.0142857	0.310119
	165	0.000297619	0.00535714	0.00684524	0.00803571	0.0133929	0.309722
	170	0.000297619	0.0047619	0.00625	0.00833333	0.0125	0.341171
	175	0.000297619	0.0047619	0.00654762	0.00833333	0.0119048	0.357341
	180	0.000297619	0.0047619	0.00684524	0.00803571	0.0110119	0.354563
	185	0.000297619	0.0047619	0.00654762	0.00803571	0.0107143	0.372718
	190	0.000595238	0.00505952	0.00684524	0.00803571	0.0107143	0.408631
	195	0.000297619	0.00505952	0.00684524	0.00803571	0.00952381	0.418254
	200	0.000297619	0.00535714	0.00684524	0.00744048	0.00952381	0.428671
	205	0.000297619	0.00595238	0.00714286	0.0077381	0.00922619	0.44256
	210	0.000595238	0.00505952	0.00744048	0.0077381	0.00922619	0.479663
	215	0.000892857	0.00565476	0.00744048	0.0077381	0.00922619	0.486607
	220	0.000297619	0.00505952	0.0077381	0.0077381	0.00952381	0.496131
	225	0.000297619	0.00595238	0.00744048	0.0077381	0.00922619	0.522222
	230	0.000595238	0.00625	0.0077381	0.00744048	0.00892857	0.544246
	235	0.000595238	0.00654762	0.00833333	0.0077381	0.00863095	0.536607
	240	0.000595238	0.00654762	0.00833333	0.00803571	0.00892857	0.568651
	245	0.000297619	0.00654762	0.00833333	0.00803571	0.00892857	0.574901
	250	0.000297619	0.00654762	0.00803571	0.00833333	0.00892857	0.620833
	255	0.000297619	0.00654762	0.00833333	0.00833333	0.00892857	0.626984
	260	0.000595238	0.00654762	0.00863095	0.00803571	0.00892857	0.63631
	265	0.000595238	0.00654762	0.00833333	0.00803571	0.00922619	0.631548
	270	0.000595238	0.00654762	0.00833333	0.00863095	0.00922619	0.639484
	275	0.000595238	0.00684524	0.00892857	0.00833333	0.00892857	0.66756
	280	0.000595238	0.00684524	0.00922619	0.00833333	0.00892857	0.674901
	285	0.000595238	0.00744048	0.00892857	0.00833333	0.00892857	0.674405
	290	0.000595238	0.0077381	0.00922619	0.00803571	0.00952381	0.680754
	295	0.000595238	0.00714286	0.00892857	0.00803571	0.00892857	0.7
	300	0.000892857	0.00803571	0.00892857	0.00803571	0.00922619	0.715377
	305	0.000892857	0.00803571	0.00892857	0.00833333	0.00892857	0.74623
	310	0.000892857	0.00803571	0.00892857	0.00833333	0.00892857	0.754563
	315	0.00119048	0.00803571	0.00892857	0.00803571	0.00863095	0.765774
	320	0.00119048	0.00833333	0.00892857	0.00803571	0.00863095	0.795238
	325	0.00119048	0.00833333	0.00922619	0.00803571	0.00892857	0.80744
	330	0.0014881	0.00833333	0.00922619	0.00803571	0.00863095	0.832242
	335	0.0014881	0.00833333	0.00922619	0.00803571	0.00892857	0.865873
	340	0.0014881	0.00833333	0.00922619	0.0077381	0.00833333	0.87123
	345	0.0014881	0.00833333	0.00952381	0.00803571	0.00833333	0.890873
	350	0.00178571	0.00833333	0.00922619	0.0077381	0.00833333	0.91994
	355	0.00178571	0.00833333	0.00922619	0.0077381	0.00833333	0.93125
	360	0.00178571	0.00833333	0.00922619	0.0077381	0.00833333	0.959028
	365	0.00178571	0.00833333	0.00922619	0.00803571	0.00863095	0.973611
	370	0.00208333	0.00952381	0.00892857	0.00833333	0.00833333	0.991964
	375	0.00208333	0.00863095	0.00922619	0.0077381	0.00833333	1.01012
	380	0.00238095	0.00892857	0.00922619	0.0077381	0.00833333	1.01667
	385	0.00178571	0.00892857	0.00922619	0.00803571	0.00833333	1.0371
	390	0.00208333	0.00892857	0.00952381	0.00833333	0.00833333	1.06002
	395	0.00238095	0.00952381	0.00952381	0.00803571	0.00833333	1.07014
	400	0.00238095	0.00952381	0.00982143	0.00833333	0.00863095	1.08065
	405	0.00238095	0.00952381	0.00982143	0.00833333	0.00863095	1.10417
	410	0.00238095	0.00892857	0.010119	0.00863095	0.00863095	1.12163
	415	0.00238095	0.00952381	0.00982143	0.00863095	0.00863095	1.13452
	420	0.00238095	0.00982143	0.00982143	0.00892857	0.00892857	1.14544
	425	0.00238095	0.00982143	0.0104167	0.00863095	0.00892857	1.15883
	430	0.00267857	0.00982143	0.0104167	0.00892857	0.00922619	1.17639
	435	0.00297619	0.010119	0.0104167	0.00922619	0.00952381	1.18462
	440	0.00297619	0.010119	0.0107143	0.00892857	0.00982143	1.1995
	445	0.00327381	0.010119	0.0110119	0.00892857	0.00982143	1.21746
	450	0.00357143	0.0107143	0.0107143	0.00952381	0.010119	1.22708
	455	0.00357143	0.0107143	0.0110119	0.00982143	0.010119	1.23671
	460	0.00357143	0.0110119	0.0110119	0.010119	0.0104167	1.25238
	465	0.00357143	0.0110119	0.0119048	0.010119	0.0104167	1.26607
	470	0.00357143	0.0110119	0.0119048	0.0107143	0.0110119	1.27758
	475	0.00386905	0.0113095	0.0125	0.0107143	0.0113095	1.29097
	480	0.00416667	0.0125	0.0125	0.0113095	0.0116071	1.30298
	485	0.00446429	0.0125	0.0133929	0.0113095	0.0119048	1.32946
	490	0.00446429	0.0127976	0.0130952	0.0119048	0.0125	1.32917
	495	0.00505952	0.0130952	0.0136905	0.0125	0.0133929	1.34246
	500	0.00565476	0.0139881	0.0151786	0.0127976	0.0133929	1.35159
	505	0.00595238	0.0142857	0.014881	0.0136905	0.0139881	1.35456
	510	0.00625	0.0151786	0.0151786	0.0145833	0.0151786	1.37093
	515	0.00684524	0.0154762	0.0160714	0.014881	0.0154762	1.37857
	520	0.00684524	0.0160714	0.0169643	0.0160714	0.0157738	1.39405
	525	0.0077381	0.0172619	0.0178571	0.0172619	0.0169643	1.40813
	530	0.00803571	0.0172619	0.0184524	0.0172619	0.0172619	1.41687
	535	0.00892857	0.0190476	0.0190476	0.01875	0.01875	1.42252
	540	0.00982143	0.0199405	0.0205357	0.0202381	0.0196429	1.43889
	545	0.0107143	0.0214286	0.0217262	0.0217262	0.0208333	1.44762
	550	0.0113095	0.022619	0.0229167	0.0229167	0.0214286	1.45089
	555	0.0125	0.0244048	0.0241071	0.0247024	0.0232143	1.46458
	560	0.0136905	0.0264881	0.0258929	0.0270833	0.0247024	1.46825
	565	0.0151786	0.0285714	0.0276786	0.0291667	0.0267857	1.48284
	570	0.0175595	0.0306548	0.0297619	0.0315476	0.0282738	1.48234
	575	0.0181548	0.0330357	0.0324405	0.0342262	0.0303571	1.49643
	580	0.0205357	0.0366071	0.035119	0.0375	0.0324405	1.50427
	585	0.0232143	0.0395833	0.0377976	0.0401786	0.035119	1.51121
	590	0.0258929	0.0422619	0.0407738	0.04375	0.0369048	1.51478
	595	0.0285714	0.047619	0.0446429	0.0482143	0.041369	1.52014
	600	0.0327381	0.0514881	0.0491071	0.0529762	0.04375	1.53313
	605	0.0375	0.0577381	0.0535714	0.0577381	0.047619	1.53542
	610	0.0428571	0.0672619	0.0610119	0.0651786	0.052381	1.54107
	615	0.0482143	0.0627976	0.064881	0.072619	0.05625	1.55496
	620	0.0574405	0.0818452	0.0738095	0.0806548	0.0627976	1.55377
	625	0.0654762	0.0907738	0.0815476	0.0875	0.0702381	1.5626
	630	0.0791667	0.122619	0.097619	0.124107	0.0904762	1.56736
	635	0.0886905	0.133036	0.10625	0.120238	0.102083	1.57768
	640	0.104167	0.150893	0.116964	0.146726	0.124702	1.58452
	645	0.119345	0.1625	0.127381	0.154167	0.127679	1.59077
	650	0.121726	0.154167	0.136905	0.14256	0.135714	1.59236
	655	0.145238	0.189583	0.157143	0.164286	0.155952	1.60218
	660	0.135119	0.179762	0.156548	0.184821	0.165179	1.61716
	665	0.149405	0.203869	0.172619	0.192262	0.186012	1.61677
	670	0.160119	0.216964	0.188988	0.204167	0.19494	1.62163
	675	0.170536	0.240476	0.20625	0.209226	0.209226	1.62073
	680	0.183036	0.241071	0.211905	0.222619	0.210714	1.62867
	685	0.208036	0.257738	0.23125	0.24375	0.219048	1.63313
	690	0.208333	0.2625	0.236905	0.26131	0.234524	1.64821
	695	0.225298	0.285714	0.260417	0.274405	0.245238	1.64464
	700	0.241667	0.300893	0.279167	0.28006	0.259821	1.65179
	705	0.25506	0.306548	0.2875	0.314881	0.283929	1.66151
	710	0.266667	0.319345	0.30625	0.313988	0.2875	1.65863
	715	0.284821	0.334226	0.31994	0.334226	0.309226	1.662
	720	0.299702	0.348512	0.33006	0.349107	0.317262	1.65873
	725	0.307143	0.356845	0.347321	0.363393	0.336012	1.67183
	730	0.325595	0.375	0.349405	0.385714	0.344048	1.67202
	735	0.34494	0.384821	0.36994	0.39881	0.36369	1.6745
	740	0.363095	0.4	0.387202	0.399702	0.372024	1.6754
	745	0.379762	0.403274	0.395833	0.422917	0.391071	1.68165
	750	0.396131	0.424702	0.415774	0.447321	0.385714	1.68065
	755	0.403571	0.431845	0.427976	0.44375	0.4	1.68552
	760	0.445536	0.447917	0.435714	0.472024	0.40744	1.68323
	765	0.439583	0.468155	0.466071	0.504762	0.436905	1.69286
	770	0.45625	0.479464	0.47619	0.507738	0.446726	1.68581
	775	0.50744	0.483631	0.483333	0.51994	0.451488	1.68829
	780	0.515179	0.490774	0.502381	0.529762	0.45506	1.69077
	785	0.534821	0.521131	0.519643	0.556548	0.478571	1.69742
	790	0.53006	0.532738	0.539881	0.568155	0.505655	1.71091
	795	0.55119	0.549405	0.549405	0.607143	0.519345	1.69246
	800	0.574107	0.563988	0.576488	0.599405	0.544643	1.70417
	805	0.59256	0.573512	0.580952	0.60506	0.538393	1.69722
	810	0.600893	0.588393	0.596131	0.62381	0.566369	1.69821
	815	0.604167	0.603274	0.618452	0.649405	0.587202	1.71538
	820	0.639881	0.621726	0.639881	0.656548	0.586012	1.70427
	825	0.6375	0.633036	0.660119	0.66131	0.602679	1.70992
	830	0.662798	0.666667	0.672321	0.694643	0.61875	1.70754
	835	0.67619	0.683333	0.695238	0.709524	0.655952	1.70923
	840	0.692857	0.705357	0.700298	0.745833	0.664583	1.71518
	845	0.703571	0.698512	0.71875	0.716071	0.669048	1.71607
	850	0.719643	0.727679	0.738988	0.755952	0.683631	1.71429
	855	0.726786	0.749107	0.749405	0.766667	0.687798	1.71746
	860	0.744345	0.777679	0.763393	0.78869	0.719643	1.72341
	865	0.741369	0.762202	0.779167	0.772024	0.716964	1.72391
	870	0.761607	0.794643	0.78125	0.800595	0.729464	1.72351
	875	0.771726	0.83006	0.812202	0.840179	0.765774	1.7246
	880	0.766369	0.814583	0.808929	0.824107	0.771726	1.72808
	885	0.795536	0.835119	0.816071	0.85119	0.778571	1.72857
	890	0.816369	0.860714	0.844048	0.879762	0.798214	1.72748
	895	0.810119	0.870238	0.855952	0.898512	0.81994	1.73343
	900	0.831548	0.854167	0.847321	0.9125	0.840774	1.73234
	905	0.854167	0.883333	0.867857	0.916667	0.86131	1.73433
	910	0.858929	0.89494	0.89256	0.920833	0.873214	1.72788
	915	0.880952	0.93125	0.897024	0.966964	0.89256	1.73621
	920	0.88125	0.920833	0.929464	0.970536	0.916964	1.72798
	925	0.9	0.937798	0.930357	0.994643	0.932143	1.72589
	930	0.915476	0.959524	0.937798	1.01101	0.948512	1.72937
	935	0.939881	0.964286	0.952381	1.02798	0.959524	1.73393
	940	0.946131	1.01369	0.968452	1.04732	0.978869	1.73323
	945	0.969345	1.00208	0.981548	1.06101	0.987798	1.73075
	950	0.982143	1.02113	0.991071	1.08958	1.00208	1.73353
	955	0.999702	1.02887	0.987202	1.10685	1.02857	1.73423
	960	1.00327	1.05417	1.01518	1.12173	1.05952	1.73492
	965	1.02946	1.06042	1.03929	1.14821	1.06845	1.73125
	970	1.0494	1.07976	1.04613	1.16071	1.08274	1.73571
	975	1.0619	1.08482	1.05417	1.16607	1.08899	1.73581
	980	1.0747	1.11518	1.08006	1.19167	1.12113	1.73016
	985	1.09167	1.12292	1.08155	1.19554	1.11994	1.73532
	990	1.10506	1.13899	1.10595	1.21994	1.1494	1.74097
	995	1.11964	1.14167	1.11012	1.24494	1.1625	1.73929
	1000	1.12887	1.16994	1.12232	1.25357	1.16815	1.73393
	1005	1.14048	1.1869	1.13958	1.27321	1.19315	1.71984
	1010	1.15476	1.20685	1.14732	1.29107	1.21339	1.73383
	1015	1.17351	1.20327	1.15982	1.29881	1.22798	1.71954
	1020	1.20268	1.21161	1.16756	1.31399	1.25	1.72381
	1025	1.21518	1.20774	1.18988	1.32768	1.25923	1.72143
	1030	1.22857	1.2381	1.19643	1.3372	1.26667	1.73036
	1035	1.24315	1.2619	1.21637	1.34732	1.28542	1.72073
	1040	1.25833	1.26994	1.22143	1.3631	1.29345	1.71766
	1045	1.26161	1.27619	1.22976	1.37679	1.2994	1.7245
	1050	1.27946	1.2997	1.2497	1.37738	1.33155	1.71121
	1055	1.29732	1.29702	1.2747	1.38155	1.32232	1.71062
	1060	1.30298	1.3125	1.27054	1.39464	1.33631	1.70942
	1065	1.32738	1.32292	1.28869	1.41042	1.34226	1.70972
	1070	1.33036	1.34405	1.28601	1.42083	1.35655	1.70685
	1075	1.35149	1.34554	1.31875	1.42679	1.36905	1.70238
	1080	1.3619	1.37292	1.3122	1.44554	1.36964	1.70754
	1085	1.36607	1.37054	1.33661	1.44821	1.38542	1.69861
[truncated: 120 more columns]

## Sheet: Supplementary Fig. 1b
	Pa+JG004 (Experiment 1)
	Time	MOI = 10						MOI = 1						MOI = 0.1						MOI = 0.01						MOI = 0.001						Uninfected Pa
	0	0.0178571	0.0214286	0.0178571	0.0178571	0.0160714	0.025	0.025	0.0196429	0.0160714	0.0196429	0.0160714	0.0142857	0.0214286	0.0178571	0.025	0.0214286	0.0214286	0.0214286	0.0267857	0.0232143	0.0178571	0.025	0.0285714	0.0232143	0.0232143	0.0196429	0.0214286	0.0267857	0.0232143	0.0267857	0.0214286	0.0196429	0.0214286	0.0232143	0.0214286	0.0232143	0.0196429	0.0196429	0.0214286	0.0178571	0.0214286	0.0196429	0.0178571	0.0196429	0.0196429	0.0232143	0.0214286	0.0214286
	5	0.0196429	0.0178571	0.025	0.0178571	0.0196429	0.025	0.025	0.0196429	0.0178571	0.0178571	0.0160714	0.0160714	0.0214286	0.0178571	0.0178571	0.0196429	0.0214286	0.0196429	0.0214286	0.0232143	0.0214286	0.025	0.0178571	0.0196429	0.0214286	0.0232143	0.0196429	0.0196429	0.0196429	0.0232143	0.0196429	0.0196429	0.0214286	0.0196429	0.0178571	0.0214286	0.0178571	0.0160714	0.0196429	0.0214286	0.0196429	0.0196429	0.0196429	0.0178571	0.0178571	0.0214286	0.0196429	0.0160714
	10	0.0160714	0.0178571	0.0232143	0.0178571	0.0178571	0.0232143	0.0232143	0.0178571	0.0196429	0.0160714	0.0142857	0.0142857	0.0214286	0.0178571	0.0160714	0.0178571	0.0214286	0.0196429	0.0214286	0.0232143	0.0196429	0.0232143	0.0178571	0.0178571	0.0196429	0.025	0.0178571	0.0196429	0.0196429	0.0232143	0.0196429	0.0178571	0.0196429	0.0196429	0.0196429	0.0214286	0.0178571	0.0160714	0.0214286	0.0214286	0.0196429	0.0196429	0.0196429	0.0178571	0.0178571	0.0214286	0.0196429	0.0160714
	15	0.0178571	0.0178571	0.0232143	0.0178571	0.0178571	0.0214286	0.025	0.0196429	0.0178571	0.0160714	0.0160714	0.0160714	0.0214286	0.0196429	0.0178571	0.0196429	0.0214286	0.0196429	0.0214286	0.025	0.0214286	0.025	0.0178571	0.0196429	0.0214286	0.025	0.0196429	0.0196429	0.0196429	0.0232143	0.0214286	0.0196429	0.0214286	0.0196429	0.0196429	0.0214286	0.0196429	0.0178571	0.0214286	0.0214286	0.0214286	0.0196429	0.0196429	0.0178571	0.0196429	0.0214286	0.0196429	0.0178571
	20	0.0178571	0.0178571	0.0232143	0.0196429	0.0196429	0.0232143	0.025	0.0196429	0.0196429	0.0178571	0.0160714	0.0178571	0.0214286	0.0196429	0.0178571	0.0196429	0.0232143	0.0214286	0.025	0.025	0.0214286	0.025	0.0196429	0.0196429	0.0232143	0.0267857	0.0196429	0.0214286	0.0196429	0.025	0.0232143	0.0214286	0.0232143	0.0214286	0.0214286	0.0214286	0.0196429	0.0178571	0.0232143	0.0232143	0.0214286	0.0214286	0.0214286	0.0196429	0.0196429	0.0214286	0.0214286	0.0178571
	25	0.0178571	0.0178571	0.0232143	0.0196429	0.0196429	0.0232143	0.0267857	0.0214286	0.0196429	0.0178571	0.0178571	0.0178571	0.025	0.0214286	0.0196429	0.0214286	0.0232143	0.0214286	0.025	0.0267857	0.0232143	0.0267857	0.0196429	0.0214286	0.025	0.0267857	0.0214286	0.0232143	0.0214286	0.025	0.025	0.0232143	0.025	0.0232143	0.0232143	0.0232143	0.0214286	0.0196429	0.025	0.025	0.0232143	0.0232143	0.0232143	0.0196429	0.0214286	0.0232143	0.0232143	0.0196429
	30	0.0178571	0.0178571	0.0232143	0.0196429	0.0196429	0.0232143	0.0267857	0.0232143	0.0214286	0.0196429	0.0178571	0.0178571	0.025	0.0232143	0.0214286	0.0232143	0.025	0.0232143	0.0267857	0.0285714	0.025	0.0285714	0.0214286	0.0214286	0.0267857	0.0285714	0.0232143	0.0232143	0.0232143	0.0267857	0.0285714	0.025	0.0285714	0.025	0.025	0.025	0.0232143	0.0214286	0.0267857	0.025	0.025	0.025	0.025	0.0214286	0.0232143	0.025	0.025	0.0214286
	35	0.0160714	0.0160714	0.0214286	0.0160714	0.0160714	0.0214286	0.0285714	0.0232143	0.0232143	0.0214286	0.0178571	0.0178571	0.0303571	0.0267857	0.0232143	0.0267857	0.0285714	0.0267857	0.0285714	0.0303571	0.0267857	0.0321429	0.025	0.025	0.0285714	0.0303571	0.025	0.0267857	0.0267857	0.0285714	0.0303571	0.0285714	0.0303571	0.0285714	0.0285714	0.0285714	0.0267857	0.025	0.0285714	0.0285714	0.0267857	0.0267857	0.0267857	0.025	0.025	0.0267857	0.0267857	0.025
	40	0.0160714	0.0142857	0.0196429	0.0160714	0.0160714	0.0196429	0.0303571	0.025	0.0232143	0.0214286	0.0196429	0.0196429	0.0303571	0.0285714	0.0267857	0.0285714	0.0303571	0.0303571	0.0321429	0.0339286	0.0303571	0.0339286	0.0285714	0.0267857	0.0321429	0.0321429	0.0285714	0.0303571	0.0285714	0.0321429	0.0339286	0.0321429	0.0339286	0.0321429	0.0303571	0.0303571	0.0285714	0.0267857	0.0321429	0.0321429	0.0285714	0.0285714	0.0303571	0.0267857	0.0285714	0.0303571	0.0303571	0.0267857
	45	0.0160714	0.0160714	0.0196429	0.0160714	0.0160714	0.0196429	0.0303571	0.025	0.0214286	0.0196429	0.0196429	0.0196429	0.0321429	0.0321429	0.0285714	0.0321429	0.0339286	0.0321429	0.0357143	0.0375	0.0339286	0.0375	0.0303571	0.0321429	0.0339286	0.0357143	0.0321429	0.0357143	0.0321429	0.0357143	0.0392857	0.0357143	0.0375	0.0339286	0.0321429	0.0339286	0.0303571	0.0285714	0.0339286	0.0357143	0.0321429	0.0339286	0.0339286	0.0303571	0.0321429	0.0357143	0.0339286	0.0321429
	50	0.0160714	0.0160714	0.0196429	0.0160714	0.0160714	0.0196429	0.0321429	0.025	0.0232143	0.0196429	0.0196429	0.0196429	0.0339286	0.0339286	0.0303571	0.0339286	0.0357143	0.0357143	0.0392857	0.0392857	0.0375	0.0410714	0.0357143	0.0357143	0.0392857	0.0410714	0.0375	0.0392857	0.0375	0.0410714	0.0428571	0.0392857	0.0410714	0.0375	0.0375	0.0375	0.0357143	0.0321429	0.0392857	0.0392857	0.0375	0.0375	0.0375	0.0339286	0.0357143	0.0392857	0.0375	0.0357143
	55	0.0178571	0.0160714	0.0196429	0.0160714	0.0160714	0.0196429	0.0303571	0.0267857	0.025	0.0214286	0.0214286	0.0214286	0.0375	0.0357143	0.0339286	0.0357143	0.0375	0.0375	0.0428571	0.0446429	0.0428571	0.0464286	0.0392857	0.0392857	0.0428571	0.0446429	0.0410714	0.0428571	0.0410714	0.0446429	0.0464286	0.0446429	0.0446429	0.0410714	0.0410714	0.0410714	0.0410714	0.0375	0.0428571	0.0428571	0.0410714	0.0410714	0.0410714	0.0392857	0.0410714	0.0446429	0.0428571	0.0410714
	60	0.0178571	0.0160714	0.0214286	0.0160714	0.0178571	0.0214286	0.0303571	0.025	0.025	0.0214286	0.0214286	0.0232143	0.0375	0.0357143	0.0339286	0.0357143	0.0392857	0.0375	0.0464286	0.0482143	0.0464286	0.0482143	0.0428571	0.0446429	0.0464286	0.0482143	0.0446429	0.0464286	0.0464286	0.05	0.0517857	0.0482143	0.0517857	0.0464286	0.0464286	0.0464286	0.0464286	0.0446429	0.0482143	0.0482143	0.0464286	0.0446429	0.0464286	0.0446429	0.0464286	0.0482143	0.0464286	0.0464286
	65	0.0178571	0.0160714	0.0214286	0.0160714	0.0178571	0.0214286	0.0303571	0.025	0.025	0.0232143	0.0214286	0.0214286	0.0357143	0.0339286	0.0321429	0.0339286	0.0375	0.0357143	0.05	0.05	0.0482143	0.0517857	0.0446429	0.0464286	0.0517857	0.0535714	0.0482143	0.05	0.05	0.0553571	0.0571429	0.0535714	0.0571429	0.0517857	0.0517857	0.0517857	0.05	0.05	0.0517857	0.0535714	0.0517857	0.0517857	0.05	0.0482143	0.05	0.0535714	0.0517857	0.0517857
	70	0.0178571	0.0178571	0.0214286	0.0178571	0.0178571	0.0214286	0.0303571	0.0267857	0.025	0.0232143	0.0214286	0.0214286	0.0357143	0.0339286	0.0303571	0.0339286	0.0357143	0.0357143	0.0517857	0.0535714	0.05	0.0535714	0.0464286	0.0482143	0.0571429	0.0589286	0.0535714	0.0571429	0.0571429	0.0607143	0.0642857	0.0607143	0.0642857	0.0589286	0.0571429	0.0589286	0.0571429	0.0553571	0.0589286	0.0589286	0.0571429	0.0553571	0.0571429	0.0535714	0.0553571	0.0589286	0.0589286	0.0571429
	75	0.0178571	0.0178571	0.0214286	0.0178571	0.0196429	0.0214286	0.0321429	0.0285714	0.0267857	0.025	0.0232143	0.0232143	0.0375	0.0339286	0.0303571	0.0339286	0.0357143	0.0357143	0.0535714	0.0535714	0.0517857	0.0553571	0.0482143	0.0482143	0.0642857	0.0660714	0.0589286	0.0625	0.0625	0.0642857	0.0696429	0.0678571	0.0714286	0.0660714	0.0642857	0.0660714	0.0625	0.0625	0.0642857	0.0678571	0.0642857	0.0642857	0.0642857	0.0625	0.0642857	0.0660714	0.0660714	0.0660714
	80	0.0196429	0.0178571	0.0232143	0.0196429	0.0196429	0.0232143	0.0357143	0.0303571	0.0285714	0.025	0.025	0.025	0.0375	0.0375	0.0321429	0.0357143	0.0375	0.0375	0.0535714	0.0535714	0.0517857	0.0553571	0.0464286	0.0482143	0.0678571	0.0714286	0.0642857	0.0678571	0.0660714	0.0696429	0.0767857	0.075	0.0785714	0.0732143	0.0714286	0.0732143	0.0696429	0.0696429	0.0732143	0.075	0.0714286	0.0714286	0.0714286	0.0696429	0.0714286	0.0732143	0.0732143	0.0732143
	85	0.0196429	0.0196429	0.0232143	0.0196429	0.0196429	0.0232143	0.0357143	0.0321429	0.0285714	0.0285714	0.0267857	0.0267857	0.0410714	0.0392857	0.0339286	0.0375	0.0392857	0.0392857	0.0535714	0.0535714	0.05	0.0535714	0.0464286	0.0464286	0.0714286	0.0732143	0.0660714	0.0696429	0.0678571	0.0714286	0.0857143	0.0839286	0.0857143	0.0821429	0.0785714	0.0821429	0.0785714	0.0785714	0.0821429	0.0839286	0.0785714	0.0803571	0.0785714	0.0785714	0.0767857	0.0821429	0.0821429	0.0821429
	90	0.0196429	0.0196429	0.0232143	0.0196429	0.0196429	0.025	0.0392857	0.0357143	0.0321429	0.0285714	0.0285714	0.0285714	0.0428571	0.0428571	0.0375	0.0410714	0.0428571	0.0428571	0.0517857	0.0535714	0.05	0.0535714	0.0464286	0.0464286	0.0678571	0.0696429	0.0642857	0.0696429	0.0660714	0.0714286	0.0964286	0.0964286	0.0964286	0.0910714	0.0892857	0.0946429	0.0875	0.0892857	0.0910714	0.0928571	0.0892857	0.0875	0.0875	0.0839286	0.0839286	0.0875	0.0910714	0.0910714
	95	0.0196429	0.0196429	0.025	0.0196429	0.0196429	0.025	0.0410714	0.0357143	0.0321429	0.0303571	0.0303571	0.0303571	0.0464286	0.0446429	0.0392857	0.0428571	0.0446429	0.0446429	0.0535714	0.0535714	0.0517857	0.0553571	0.0482143	0.0482143	0.0678571	0.0696429	0.0625	0.0660714	0.0660714	0.0696429	0.107143	0.107143	0.107143	0.1	0.1	0.105357	0.1	0.101786	0.103571	0.105357	0.101786	0.0928571	0.0964286	0.0892857	0.0857143	0.0910714	0.1	0.1
	100	0.0196429	0.0196429	0.025	0.0196429	0.0196429	0.025	0.0428571	0.0375	0.0339286	0.0321429	0.0321429	0.0321429	0.0482143	0.0482143	0.0410714	0.0446429	0.0482143	0.0482143	0.0571429	0.0589286	0.0571429	0.0589286	0.0517857	0.05	0.0660714	0.0678571	0.0642857	0.0678571	0.0660714	0.0696429	0.126786	0.126786	0.1125	0.105357	0.117857	0.125	0.114286	0.114286	0.123214	0.123214	0.1125	0.1	0.107143	0.0946429	0.0857143	0.0910714	0.105357	0.108929
	105	0.0196429	0.0196429	0.025	0.0196429	0.0196429	0.025	0.0428571	0.0392857	0.0357143	0.0321429	0.0321429	0.0321429	0.05	0.0517857	0.0446429	0.0482143	0.0517857	0.0517857	0.0607143	0.0625	0.0607143	0.0642857	0.0553571	0.0553571	0.0696429	0.0714286	0.0678571	0.0714286	0.0696429	0.075	0.148214	0.153571	0.1125	0.107143	0.1375	0.15	0.128571	0.117857	0.146429	0.1375	0.117857	0.110714	0.105357	0.0910714	0.0964286	0.107143	0.1125	0.123214
	110	0.0196429	0.0196429	0.0232143	0.0196429	0.0196429	0.025	0.0446429	0.0410714	0.0357143	0.0339286	0.0339286	0.0339286	0.0553571	0.0535714	0.0482143	0.05	0.0535714	0.0553571	0.0642857	0.0660714	0.0660714	0.0678571	0.0607143	0.0607143	0.0732143	0.0767857	0.0696429	0.0732143	0.0732143	0.0767857	0.144643	0.132143	0.144643	0.146429	0.146429	0.144643	0.146429	0.1375	0.141071	0.148214	0.1375	0.144643	0.125	0.126786	0.125	0.132143	0.133929	0.142857
	115	0.0196429	0.0178571	0.0232143	0.0178571	0.0196429	0.0232143	0.0446429	0.0410714	0.0357143	0.0339286	0.0339286	0.0339286	0.0553571	0.0553571	0.0482143	0.0517857	0.0553571	0.0571429	0.0696429	0.0714286	0.0696429	0.0732143	0.0660714	0.0642857	0.0785714	0.0803571	0.0767857	0.0785714	0.0785714	0.0821429	0.203571	0.208929	0.158929	0.164286	0.1875	0.183929	0.15	0.146429	0.196429	0.153571	0.146429	0.153571	0.15	0.1625	0.155357	0.182143	0.167857	0.183929
	120	0.0178571	0.0178571	0.0214286	0.0178571	0.0178571	0.0232143	0.0446429	0.0410714	0.0357143	0.0321429	0.0339286	0.0339286	0.0571429	0.0571429	0.05	0.0535714	0.0571429	0.0607143	0.075	0.0767857	0.0732143	0.0767857	0.0714286	0.0714286	0.0821429	0.0875	0.0839286	0.0857143	0.0839286	0.0857143	0.223214	0.219643	0.205357	0.194643	0.210714	0.203571	0.178571	0.167857	0.214286	0.169643	0.182143	0.183929	0.2	0.183929	0.223214	0.228571	0.2125	0.219643
	125	0.0178571	0.0160714	0.0214286	0.0160714	0.0178571	0.0214286	0.0446429	0.0392857	0.0339286	0.0321429	0.0321429	0.0339286	0.0589286	0.0607143	0.05	0.0553571	0.0589286	0.0625	0.0785714	0.0803571	0.0785714	0.0821429	0.0732143	0.0732143	0.0892857	0.0946429	0.0892857	0.0910714	0.0910714	0.0946429	0.208929	0.2125	0.203571	0.205357	0.2125	0.201786	0.205357	0.185714	0.189286	0.198214	0.1875	0.207143	0.194643	0.182143	0.207143	0.225	0.226786	0.230357
	130	0.0160714	0.0142857	0.0196429	0.0160714	0.0160714	0.0196429	0.0428571	0.0392857	0.0321429	0.0303571	0.0303571	0.0303571	0.0589286	0.0607143	0.0517857	0.0553571	0.0589286	0.0625	0.0803571	0.0839286	0.0821429	0.0839286	0.075	0.0767857	0.0946429	0.1	0.0946429	0.0964286	0.0964286	0.0982143	0.253571	0.258929	0.267857	0.264286	0.25	0.276786	0.216071	0.2125	0.253571	0.2375	0.25	0.233929	0.2625	0.276786	0.269643	0.276786	0.267857	0.2875
	135	0.0142857	0.0142857	0.0178571	0.0142857	0.0142857	0.0196429	0.0410714	0.0357143	0.0303571	0.0285714	0.0285714	0.0303571	0.0589286	0.0607143	0.05	0.0553571	0.0589286	0.0625	0.0857143	0.0875	0.0857143	0.0875	0.0785714	0.0785714	0.1	0.107143	0.1	0.103571	0.101786	0.103571	0.282143	0.2875	0.291071	0.273214	0.276786	0.285714	0.232143	0.248214	0.275	0.226786	0.241071	0.280357	0.244643	0.257143	0.255357	0.257143	0.291071	0.294643
	140	0.0142857	0.0125	0.0178571	0.0125	0.0142857	0.0178571	0.0375	0.0339286	0.0285714	0.0267857	0.0267857	0.0267857	0.0571429	0.0589286	0.0482143	0.0535714	0.0553571	0.0589286	0.0857143	0.0892857	0.0875	0.0910714	0.0803571	0.0785714	0.105357	0.110714	0.107143	0.108929	0.108929	0.108929	0.266071	0.269643	0.269643	0.258929	0.273214	0.271429	0.266071	0.260714	0.253571	0.271429	0.282143	0.275	0.275	0.280357	0.280357	0.2875	0.285714	0.2875
	145	0.0125	0.0107143	0.0160714	0.0125	0.0125	0.0160714	0.0357143	0.0321429	0.025	0.0232143	0.0232143	0.025	0.0553571	0.0571429	0.0464286	0.0517857	0.0553571	0.0589286	0.0857143	0.0892857	0.0857143	0.0910714	0.0785714	0.0785714	0.1125	0.117857	0.1125	0.114286	0.116071	0.116071	0.305357	0.316071	0.328571	0.308929	0.296429	0.308929	0.289286	0.291071	0.308929	0.264286	0.305357	0.3125	0.310714	0.3125	0.305357	0.319643	0.305357	0.307143
	150	0.0107143	0.0107143	0.0142857	0.0107143	0.0107143	0.0142857	0.0321429	0.0267857	0.0214286	0.0196429	0.0196429	0.0214286	0.0517857	0.0553571	0.0428571	0.0482143	0.05	0.0553571	0.0839286	0.0875	0.0857143	0.0892857	0.0785714	0.0785714	0.114286	0.121429	0.116071	0.117857	0.116071	0.117857	0.3375	0.333929	0.308929	0.305357	0.325	0.351786	0.296429	0.326786	0.3375	0.316071	0.2875	0.341071	0.296429	0.303571	0.308929	0.319643	0.339286	0.351786
	155	0.00892857	0.00892857	0.0125	0.00892857	0.00892857	0.0125	0.0285714	0.0232143	0.0178571	0.0160714	0.0160714	0.0178571	0.0482143	0.0517857	0.0392857	0.0446429	0.0464286	0.0517857	0.0821429	0.0857143	0.0821429	0.0857143	0.0767857	0.0767857	0.117857	0.123214	0.117857	0.121429	0.119643	0.119643	0.335714	0.346429	0.344643	0.332143	0.325	0.351786	0.323214	0.358929	0.335714	0.339286	0.326786	0.335714	0.326786	0.3375	0.339286	0.35	0.380357	0.383929
	160	0.00892857	0.00714286	0.0125	0.00714286	0.00714286	0.0125	0.0232143	0.0196429	0.0125	0.0125	0.0107143	0.0125	0.0446429	0.0464286	0.0375	0.0410714	0.0428571	0.0464286	0.0785714	0.0821429	0.0785714	0.0839286	0.0732143	0.0732143	0.119643	0.126786	0.119643	0.123214	0.121429	0.121429	0.398214	0.405357	0.364286	0.342857	0.383929	0.401786	0.348214	0.348214	0.4	0.333929	0.35	0.355357	0.353571	0.367857	0.3625	0.378571	0.35	0.375
	165	0.00714286	0.00535714	0.0107143	0.00535714	0.00714286	0.0107143	0.0196429	0.0160714	0.00892857	0.00892857	0.00714286	0.00892857	0.0410714	0.0428571	0.0321429	0.0375	0.0392857	0.0428571	0.0732143	0.0767857	0.0732143	0.0767857	0.0696429	0.0696429	0.121429	0.125	0.119643	0.123214	0.121429	0.123214	0.358929	0.360714	0.378571	0.364286	0.35	0.389286	0.3375	0.391071	0.360714	0.3875	0.351786	0.398214	0.3375	0.346429	0.351786	0.366071	0.414286	0.3875
	170	0.00535714	0.00535714	0.0107143	0.00535714	0.00535714	0.00892857	0.0160714	0.0125	0.00714286	0.00535714	0.00535714	0.00535714	0.0357143	0.0375	0.0267857	0.0321429	0.0339286	0.0375	0.0678571	0.0696429	0.0660714	0.0696429	0.0642857	0.0625	0.117857	0.125	0.117857	0.119643	0.119643	0.117857	0.405357	0.391071	0.405357	0.375	0.376786	0.410714	0.376786	0.407143	0.403571	0.391071	0.360714	0.394643	0.367857	0.373214	0.385714	0.378571	0.417857	0.4
	175	0.00535714	0.00357143	0.00892857	0.00357143	0.00535714	0.00892857	0.0142857	0.0107143	0.00535714	0.00357143	0.00357143	0.00535714	0.0303571	0.0321429	0.0214286	0.0267857	0.0285714	0.0321429	0.0607143	0.0625	0.0607143	0.0625	0.0571429	0.0553571	0.116071	0.121429	0.114286	0.117857	0.117857	0.121429	0.423214	0.423214	0.398214	0.3875	0.405357	0.392857	0.360714	0.391071	0.394643	0.383929	0.378571	0.389286	0.378571	0.378571	0.382143	0.398214	0.407143	0.417857
	180	0.00535714	0.00357143	0.00892857	0.00357143	0.00535714	0.00714286	0.0125	0.00892857	0.00357143	0.00357143	0.00178571	0.00357143	0.025	0.0285714	0.0178571	0.0214286	0.0232143	0.025	0.0535714	0.0535714	0.0517857	0.0535714	0.0482143	0.0482143	0.108929	0.116071	0.107143	0.110714	0.110714	0.114286	0.448214	0.448214	0.439286	0.408929	0.423214	0.426786	0.425	0.444643	0.435714	0.417857	0.391071	0.421429	0.403571	0.408929	0.432143	0.426786	0.414286	0.426786
	185	0.00357143	0.00357143	0.00892857	0.00357143	0.00535714	0.00714286	0.0107143	0.00714286	0.00357143	0.00178571	0.00178571	0.00357143	0.0196429	0.0214286	0.0125	0.0178571	0.0196429	0.0214286	0.0446429	0.0446429	0.0428571	0.0446429	0.0410714	0.0392857	0.101786	0.107143	0.1	0.103571	0.105357	0.108929	0.460714	0.467857	0.448214	0.4125	0.432143	0.4375	0.4125	0.426786	0.441071	0.464286	0.417857	0.428571	0.423214	0.417857	0.439286	0.4375	0.460714	0.4375
	190	0.00357143	0.00357143	0.00892857	0.00357143	0.00357143	0.00714286	0.0125	0.00714286	0.00357143	0.00178571	0.00178571	0.00357143	0.0160714	0.0178571	0.00892857	0.0142857	0.0160714	0.0178571	0.0357143	0.0375	0.0339286	0.0357143	0.0321429	0.0321429	0.0928571	0.1	0.0892857	0.0946429	0.0964286	0.101786	0.492857	0.4875	0.444643	0.414286	0.441071	0.478571	0.419643	0.439286	0.446429	0.471429	0.446429	0.455357	0.446429	0.455357	0.423214	0.460714	0.435714	0.442857
	195	0.00357143	0.00357143	0.00892857	0.00357143	0.00357143	0.00714286	0.0107143	0.00714286	0.00357143	0.00178571	0.00178571	0.00357143	0.0125	0.0142857	0.00714286	0.0107143	0.0142857	0.0142857	0.0285714	0.0303571	0.0267857	0.0285714	0.025	0.025	0.0839286	0.0892857	0.0803571	0.0857143	0.0875	0.0946429	0.475	0.471429	0.455357	0.45	0.435714	0.430357	0.4375	0.464286	0.448214	0.442857	0.448214	0.4625	0.451786	0.460714	0.446429	0.473214	0.464286	0.476786
	200	0.00357143	0.00178571	0.00714286	0.00357143	0.00357143	0.00714286	0.00892857	0.00714286	0.00357143	0.00178571	0	0.00178571	0.0107143	0.0107143	0.00535714	0.00892857	0.0125	0.0125	0.0232143	0.025	0.0214286	0.0232143	0.0196429	0.0178571	0.0714286	0.0767857	0.0678571	0.0714286	0.0732143	0.0803571	0.516071	0.510714	0.508929	0.475	0.496429	0.494643	0.473214	0.5	0.5	0.508929	0.4625	0.476786	0.45	0.494643	0.5125	0.505357	0.473214	0.489286
	205	0.00357143	0.00178571	0.00892857	0.00357143	0.00357143	0.00714286	0.0107143	0.00714286	0.00357143	0.00178571	0.00178571	0.00178571	0.00892857	0.00892857	0.00357143	0.00714286	0.0107143	0.0107143	0.0196429	0.0214286	0.0178571	0.0196429	0.0160714	0.0142857	0.0589286	0.0642857	0.0553571	0.0607143	0.0607143	0.0696429	0.510714	0.507143	0.494643	0.475	0.466071	0.482143	0.471429	0.498214	0.478571	0.503571	0.485714	0.483929	0.491071	0.503571	0.491071	0.514286	0.503571	0.514286
	210	0.00357143	0.00178571	0.00892857	0.00357143	0.00357143	0.00714286	0.0107143	0.00714286	0.00178571	0.00178571	0	0.00178571	0.00714286	0.00714286	0.00357143	0.00714286	0.00892857	0.00892857	0.0160714	0.0178571	0.0142857	0.0178571	0.0125	0.0125	0.0464286	0.0517857	0.0428571	0.0464286	0.0482143	0.0535714	0.558929	0.55	0.558929	0.510714	0.519643	0.548214	0.521429	0.532143	0.523214	0.573214	0.5	0.517857	0.501786	0.517857	0.523214	0.519643	0.517857	0.539286
	215	0.00357143	0.00178571	0.00892857	0.00357143	0.00357143	0.00714286	0.0107143	0.00535714	0.00178571	0.00178571	0	0.00178571	0.00535714	0.00714286	0.00357143	0.00714286	0.00892857	0.00892857	0.0160714	0.0178571	0.0142857	0.0160714	0.0125	0.0107143	0.0357143	0.0410714	0.0321429	0.0357143	0.0357143	0.0410714	0.596429	0.569643	0.528571	0.491071	0.532143	0.571429	0.508929	0.519643	0.517857	0.576786	0.528571	0.5375	0.523214	0.517857	0.510714	0.530357	0.530357	0.525
	220	0.00357143	0.00178571	0.00892857	0.00357143	0.00357143	0.00714286	0.00892857	0.00535714	0.00178571	0.00178571	0	0.00178571	0.00535714	0.00714286	0.00178571	0.00535714	0.00892857	0.00714286	0.0142857	0.0160714	0.0125	0.0160714	0.0107143	0.00892857	0.0267857	0.0303571	0.0232143	0.0267857	0.0267857	0.0321429	0.607143	0.55	0.569643	0.55	0.548214	0.573214	0.525	0.580357	0.55	0.6375	0.569643	0.596429	0.553571	0.508929	0.542857	0.5375	0.576786	0.55
	225	0.00357143	0.00178571	0.00892857	0.00357143	0.00357143	0.00714286	0.00892857	0.00535714	0.00178571	0.00178571	0	0.00178571	0.00535714	0.00714286	0.00178571	0.00535714	0.00892857	0.00714286	0.0142857	0.0160714	0.0125	0.0160714	0.0107143	0.00892857	0.0214286	0.025	0.0196429	0.0214286	0.0214286	0.025	0.596429	0.592857	0.569643	0.551786	0.548214	0.591071	0.5375	0.578571	0.55	0.591071	0.569643	0.557143	0.566071	0.573214	0.55	0.594643	0.583929	0.592857
	230	0.00357143	0.00178571	0.00892857	0.00357143	0.00357143	0.00714286	0.00892857	0.00535714	0.00178571	0.00178571	0	0.00178571	0.00535714	0.00535714	0.00178571	0.00535714	0.00892857	0.00714286	0.0142857	0.0160714	0.0125	0.0160714	0.00892857	0.00892857	0.0196429	0.0214286	0.0160714	0.0196429	0.0178571	0.0214286	0.614286	0.646429	0.592857	0.558929	0.582143	0.616071	0.555357	0.592857	0.5875	0.657143	0.591071	0.596429	0.632143	0.576786	0.569643	0.5875	0.585714	0.573214
	235	0.00357143	0.00178571	0.00892857	0.00357143	0.00357143	0.00714286	0.00892857	0.00535714	0.00178571	0.00178571	0	0.00178571	0.00535714	0.00535714	0.00178571	0.00535714	0.00892857	0.00714286	0.0142857	0.0160714	0.0125	0.0160714	0.00892857	0.00714286	0.0178571	0.0196429	0.0142857	0.0178571	0.0160714	0.0196429	0.6	0.603571	0.585714	0.571429	0.571429	0.65	0.567857	0.596429	0.589286	0.658929	0.605357	0.614286	0.641071	0.658929	0.625	0.660714	0.617857	0.605357
	240	0.00357143	0.00178571	0.00714286	0.00357143	0.00357143	0.00714286	0.00892857	0.00535714	0.00178571	0.00178571	0	0.00178571	0.00535714	0.00535714	0.00178571	0.00535714	0.00714286	0.00714286	0.0142857	0.0160714	0.0125	0.0160714	0.00892857	0.00714286	0.0160714	0.0196429	0.0142857	0.0160714	0.0142857	0.0178571	0.633929	0.635714	0.617857	0.608929	0.578571	0.676786	0.607143	0.671429	0.583929	0.692857	0.655357	0.65	0.683929	0.689286	0.635714	0.689286	0.658929	0.635714
	245	0.00357143	0.00178571	0.00892857	0.00357143	0.00357143	0.00714286	0.00892857	0.00535714	0.00178571	0.00178571	0	0.00178571	0.00535714	0.00535714	0.00178571	0.00535714	0.00714286	0.00714286	0.0142857	0.0160714	0.0125	0.0160714	0.00892857	0.00714286	0.0160714	0.0196429	0.0142857	0.0160714	0.0142857	0.0160714	0.680357	0.671429	0.6625	0.616071	0.666071	0.7375	0.646429	0.735714	0.664286	0.721429	0.608929	0.641071	0.5875	0.666071	0.658929	0.664286	0.682143	0.644643
	250	0.00357143	0.00178571	0.00714286	0.00357143	0.00357143	0.00714286	0.00892857	0.00535714	0.00178571	0.00178571	0	0	0.00535714	0.00535714	0.00178571	0.00535714	0.00714286	0.00714286	0.0142857	0.0160714	0.0125	0.0142857	0.00892857	0.00714286	0.0160714	0.0196429	0.0142857	0.0160714	0.0142857	0.0160714	0.683929	0.683929	0.6625	0.646429	0.623214	0.735714	0.607143	0.682143	0.603571	0.7	0.610714	0.644643	0.610714	0.623214	0.619643	0.65	0.666071	0.673214
	255	0.00357143	0.00178571	0.00892857	0.00357143	0.00357143	0.00714286	0.00892857	0.00535714	0.00178571	0.00178571	0	0	0.00357143	0.00535714	0.00178571	0.00535714	0.00714286	0.00714286	0.0142857	0.0160714	0.0125	0.0142857	0.00892857	0.00535714	0.0160714	0.0196429	0.0142857	0.0160714	0.0142857	0.0160714	0.676786	0.692857	0.694643	0.667857	0.655357	0.728571	0.653571	0.717857	0.648214	0.708929	0.708929	0.751786	0.7	0.717857	0.696429	0.735714	0.735714	0.694643
	260	0.00357143	0.00178571	0.00892857	0.00357143	0.00357143	0.00714286	0.00892857	0.00535714	0.00178571	0.00178571	0	0	0.00535714	0.00535714	0.00178571	0.00535714	0.00714286	0.00714286	0.0125	0.0160714	0.0125	0.0142857	0.00892857	0.00535714	0.0160714	0.0196429	0.0142857	0.0160714	0.0142857	0.0160714	0.694643	0.6875	0.6875	0.660714	0.642857	0.726786	0.6625	0.717857	0.657143	0.776786	0.717857	0.733929	0.726786	0.742857	0.691071	0.7375	0.692857	0.689286
	265	0.00357143	0.00178571	0.00892857	0.00357143	0.00357143	0.00714286	0.00892857	0.00535714	0.00178571	0.00178571	0	0	0.00535714	0.00535714	0.00178571	0.00535714	0.00714286	0.00714286	0.0125	0.0160714	0.0125	0.0142857	0.00714286	0.00535714	0.0160714	0.0178571	0.0142857	0.0160714	0.0125	0.0142857	0.751786	0.739286	0.701786	0.667857	0.689286	0.801786	0.682143	0.773214	0.6875	0.810714	0.716071	0.742857	0.708929	0.707143	0.701786	0.726786	0.732143	0.685714
	270	0.00357143	0.00178571	0.00892857	0.00357143	0.00357143	0.00714286	0.00892857	0.00535714	0.00178571	0.00178571	0	0	0.00535714	0.00535714	0.00178571	0.00535714	0.00714286	0.00714286	0.0125	0.0160714	0.0107143	0.0160714	0.00714286	0.00535714	0.0160714	0.0160714	0.0142857	0.0160714	0.0125	0.0142857	0.725	0.707143	0.732143	0.705357	0.682143	0.780357	0.675	0.767857	0.680357	0.776786	0.682143	0.708929	0.6875	0.6875	0.6875	0.705357	0.730357	0.714286
	275	0.00357143	0.00357143	0.00714286	0.00357143	0.00357143	0.00714286	0.00892857	0.00535714	0.00178571	0.00178571	0	0	0.00357143	0.00535714	0.00178571	0.00535714	0.00714286	0.00714286	0.0125	0.0160714	0.0125	0.0142857	0.00714286	0.00535714	0.0160714	0.0178571	0.0142857	0.0160714	0.0125	0.0125	0.7875	0.758929	0.755357	0.735714	0.7625	0.846429	0.730357	0.819643	0.751786	0.844643	0.732143	0.775	0.728571	0.725	0.767857	0.735714	0.798214	0.755357
	280	0.00357143	0.00357143	0.00892857	0.00357143	0.00357143	0.00714286	0.00892857	0.00535714	0.00178571	0.00178571	0	0	0.00357143	0.00535714	0.00178571	0.00535714	0.00714286	0.00714286	0.0125	0.0160714	0.0107143	0.0142857	0.00714286	0.00535714	0.0142857	0.0160714	0.0142857	0.0160714	0.0107143	0.0125	0.748214	0.748214	0.780357	0.751786	0.710714	0.819643	0.723214	0.8125	0.721429	0.880357	0.7375	0.753571	0.748214	0.742857	0.730357	0.758929	0.789286	0.766071
	285	0.00357143	0.00178571	0.00892857	0.00357143	0.00357143	0.00714286	0.00892857	0.00535714	0.00178571	0.00178571	0	0	0.00357143	0.00535714	0.00178571	0.00535714	0.00714286	0.00714286	0.0125	0.0160714	0.0107143	0.0142857	0.00714286	0.00357143	0.0125	0.0142857	0.0142857	0.0142857	0.0107143	0.0125	0.821429	0.814286	0.801786	0.780357	0.758929	0.839286	0.758929	0.8375	0.751786	0.921429	0.753571	0.780357	0.7875	0.758929	0.775	0.7625	0.789286	0.789286
	290	0.00357143	0.00357143	0.00714286	0.00357143	0.00357143	0.00714286	0.00892857	0.00535714	0.00178571	0.00178571	0	0	0.00357143	0.00535714	0.00178571	0.00535714	0.00714286	0.00714286	0.0125	0.0142857	0.0107143	0.0142857	0.00714286	0.00535714	0.0142857	0.0178571	0.0142857	0.0160714	0.0107143	0.0125	0.8125	0.821429	0.839286	0.807143	0.782143	0.853571	0.7875	0.851786	0.780357	0.901786	0.7875	0.814286	0.8125	0.776786	0.780357	0.803571	0.8375	0.819643
	295	0.00357143	0.00178571	0.00892857	0.00357143	0.00357143	0.00714286	0.00892857	0.00535714	0.00178571	0.00178571	0	0	0.00357143	0.00535714	0.00178571	0.00535714	0.00714286	0.00714286	0.0125	0.0142857	0.0107143	0.0160714	0.00714286	0.00535714	0.0125	0.0160714	0.0125	0.0142857	0.0107143	0.0125	0.833929	0.803571	0.85	0.825	0.8375	0.9	0.794643	0.892857	0.833929	0.939286	0.769643	0.8	0.771429	0.801786	0.807143	0.8	0.857143	0.8375
	300	0.00357143	0.00178571	0.00892857	0.00357143	0.00357143	0.00714286	0.00892857	0.00535714	0.00178571	0.00178571	0	0	0.00357143	0.00535714	0.00178571	0.00535714	0.00714286	0.00714286	0.0107143	0.0142857	0.0107143	0.0142857	0.00714286	0.00357143	0.0125	0.0160714	0.0142857	0.0142857	0.0107143	0.0125	0.853571	0.839286	0.866071	0.85	0.866071	0.883929	0.819643	0.917857	0.825	0.930357	0.796429	0.844643	0.798214	0.796429	0.8	0.819643	0.869643	0.857143
	305	0.00357143	0.00178571	0.00714286	0.00357143	0.00357143	0.00714286	0.00714286	0.00535714	0.00357143	0.00178571	0	0	0.00357143	0.00535714	0.00178571	0.00535714	0.00714286	0.00535714	0.0125	0.0142857	0.0107143	0.0142857	0.00714286	0.00535714	0.0142857	0.0160714	0.0142857	0.0142857	0.0107143	0.0125	0.876786	0.846429	0.882143	0.869643	0.842857	0.919643	0.85	0.9125	0.858929	0.9625	0.848214	0.8875	0.842857	0.848214	0.857143	0.848214	0.882143	0.871429
	310	0.00357143	0.00178571	0.00714286	0.00357143	0.00357143	0.00714286	0.00714286	0.00535714	0.00178571	0.00178571	0	0	0.00357143	0.00535714	0.00178571	0.00535714	0.00714286	0.00535714	0.0107143	0.0142857	0.0107143	0.0142857	0.00714286	0.00357143	0.0125	0.0142857	0.0125	0.0142857	0.00892857	0.0107143	0.869643	0.892857	0.914286	0.892857	0.832143	0.903571	0.844643	0.930357	0.858929	0.951786	0.866071	0.901786	0.873214	0.885714	0.871429	0.903571	0.923214	0.901786
	315	0.00357143	0.00178571	0.00714286	0.00357143	0.00357143	0.00714286	0.00892857	0.00535714	0.00178571	0.00178571	0	0	0.00357143	0.00535714	0.00178571	0.00535714	0.00714286	0.00714286	0.0107143	0.0125	0.0107143	0.0142857	0.00714286	0.00357143	0.0125	0.0142857	0.0125	0.0142857	0.0107143	0.0107143	0.898214	0.892857	0.942857	0.919643	0.869643	0.95	0.873214	0.992857	0.889286	0.976786	0.883929	0.903571	0.882143	0.889286	0.8875	0.898214	0.942857	0.917857
	320	0.00357143	0.00178571	0.00714286	0.00357143	0.00357143	0.00714286	0.00714286	0.00535714	0.00178571	0.00178571	0	0	0.00357143	0.00535714	0.00178571	0.00535714	0.00714286	0.00714286	0.0107143	0.0125	0.00892857	0.0142857	0.00714286	0.00357143	0.0125	0.0142857	0.0107143	0.0125	0.00892857	0.0107143	0.892857	0.891071	0.9375	0.932143	0.9125	0.985714	0.925	0.996429	0.930357	1.01429	0.925	0.926786	0.923214	0.926786	0.910714	0.9	0.95	0.942857
[truncated: 373 more rows]
[truncated: 120 more columns]

[truncated: 19 more sheets: Supplementary Fig. 1c, Supplementary Fig. 3a,b, Supplementary Fig. 4a,b,c, Supplementary Fig. 5, Supplementary Fig. 6, Supplementary Fig. 7, Supplementary Fig. 8, a, Supplementary Fig. 8b, Supplementary Fig. 9a,b, Supplementary Fig. 10, Supplementary Fig. 11a, Supplementary Fig. 11b, Supplementary Fig. 12a, Supplementary Figure 12b, Supplementary Fig. 13a, Supplementary Fig. 13b, Supplementary Fig. 14a, Supplementary Fig. 14b, Supplementary Fig. 14c]
